# Supplementary material for: Derivation of Injury-Responsive Dendritic Cells for Acute Brain Targeting and Therapeutic Protein Delivery in the Stroke-Injured Rat
Source: PLoS One. 2013 Apr 16;8(4):e61789. doi: 10.1371/journal.pone.0061789 (PMC3627911; doi:10.1371/journal.pone.0061789)
Supplement: Dataset S1 — Mass spectrometry analysis of standard and modified DC cultures. (XLS) [file pone.0061789.s010.xls]

## Sheet: adult-derived DC - Table 1
Protein	%Cov (total)	%Cov(95%)	Accession adult	Protein Name	Species	# Peptides(95%)
1	74.96	33.35	sp|Q62812|MYH9_RAT	Myosin-9 OS=Rattus norvegicus GN=Myh9 PE=1 SV=3	RAT	80
2	78.93	71.47	sp|P63259|ACTG_RAT	Actin, cytoplasmic 2 OS=Rattus norvegicus GN=Actg1 PE=1 SV=1	RAT	169
3	50.21	28.24	sp|P11442|CLH_RAT	Clathrin heavy chain 1 OS=Rattus norvegicus GN=Cltc PE=1 SV=3	RAT	37
4	57.38	39.49	sp|Q62667|MVP_RAT	Major vault protein OS=Rattus norvegicus GN=Mvp PE=1 SV=4	RAT	32
5	69.18	59.55	sp|P50137|TKT_RAT	Transketolase OS=Rattus norvegicus GN=Tkt PE=1 SV=1	RAT	52
6	71.33	36.01	sp|P05197|EF2_RAT	Elongation factor 2 OS=Rattus norvegicus GN=Eef2 PE=1 SV=4	RAT	28
7	68.02	65.99	sp|P69897|TBB5_RAT	Tubulin beta-5 chain OS=Rattus norvegicus GN=Tubb5 PE=1 SV=1	RAT	29
8	62.44	24.78	sp|Q9Z1P2|ACTN1_RAT	Alpha-actinin-1 OS=Rattus norvegicus GN=Actn1 PE=1 SV=1	RAT	21
9	75.54	43.5	sp|P63018|HSP7C_RAT	Heat shock cognate 71 kDa protein OS=Rattus norvegicus GN=Hspa8 PE=1 SV=1	RAT	27
10	58.19	41.69	sp|P46462|TERA_RAT	Transitional endoplasmic reticulum ATPase OS=Rattus norvegicus GN=Vcp PE=1 SV=3	RAT	25
11	56.35	40.88	sp|P34058|HS90B_RAT	Heat shock protein HSP 90-beta OS=Rattus norvegicus GN=Hsp90ab1 PE=1 SV=4	RAT	29
12	86.54	62.64	sp|P05065|ALDOA_RAT	Fructose-bisphosphate aldolase A OS=Rattus norvegicus GN=Aldoa PE=1 SV=2	RAT	29
13	57.09	38.64	sp|P05370|G6PD_RAT	Glucose-6-phosphate 1-dehydrogenase OS=Rattus norvegicus GN=G6pdx PE=1 SV=3	RAT	21
14	57.36	52.55	sp|P04797|G3P_RAT	Glyceraldehyde-3-phosphate dehydrogenase OS=Rattus norvegicus GN=Gapdh PE=1 SV=3	RAT	46
15	78.79	53.9	sp|P62630|EF1A1_RAT	Elongation factor 1-alpha 1 OS=Rattus norvegicus GN=Eef1a1 PE=2 SV=1	RAT	28
16	68.17	44.63	sp|P11980|KPYM_RAT	Pyruvate kinase isozymes M1/M2 OS=Rattus norvegicus GN=Pkm2 PE=1 SV=3	RAT	33
17	65.61	55.27	sp|Q08163|CAP1_RAT	Adenylyl cyclase-associated protein 1 OS=Rattus norvegicus GN=Cap1 PE=1 SV=3	RAT	34
18	72.89	63.86	sp|P04642|LDHA_RAT	L-lactate dehydrogenase A chain OS=Rattus norvegicus GN=Ldha PE=1 SV=1	RAT	22
19	66.61	48.43	sp|P47942|DPYL2_RAT	Dihydropyrimidinase-related protein 2 OS=Rattus norvegicus GN=Dpysl2 PE=1 SV=1	RAT	22
20	69.15	60.06	sp|P19112|F16P1_RAT	Fructose-1,6-bisphosphatase 1 OS=Rattus norvegicus GN=Fbp1 PE=1 SV=2	RAT	20
21	37.25	4.974	sp|P38650|DYHC1_RAT	Cytoplasmic dynein 1 heavy chain 1 OS=Rattus norvegicus GN=Dync1h1 PE=2 SV=1	RAT	16
22	68.03	34.12	sp|P31000|VIME_RAT	Vimentin OS=Rattus norvegicus GN=Vim PE=1 SV=2	RAT	16
23	59.87	46.78	sp|Q6P9V9|TBA1B_RAT	Tubulin alpha-1B chain OS=Rattus norvegicus GN=Tuba1b PE=1 SV=1	RAT	22
24	70.33	44.5	sp|Q4V7C7|ARP3_RAT	Actin-related protein 3 OS=Rattus norvegicus GN=Actr3 PE=1 SV=1	RAT	14
25	72.81	43.44	sp|P04256|ROA1_RAT	Heterogeneous nuclear ribonucleoprotein A1 OS=Rattus norvegicus GN=Hnrnpa1 PE=1 SV=3	RAT	14
26	47.6	29.98	sp|Q68FR6|EF1G_RAT	Elongation factor 1-gamma OS=Rattus norvegicus GN=Eef1g PE=2 SV=3	RAT	12
27	65.44	38.02	sp|P04764|ENOA_RAT	Alpha-enolase OS=Rattus norvegicus GN=Eno1 PE=1 SV=4	RAT	24
28	45.55	34.58	sp|P85968|6PGD_RAT	6-phosphogluconate dehydrogenase, decarboxylating OS=Rattus norvegicus GN=Pgd PE=1 SV=1	RAT	15
29	55.8	38.87	sp|P55260|ANXA4_RAT	Annexin A4 OS=Rattus norvegicus GN=Anxa4 PE=2 SV=3	RAT	11
30	51.01	32.58	sp|P50399|GDIB_RAT	Rab GDP dissociation inhibitor beta OS=Rattus norvegicus GN=Gdi2 PE=1 SV=2	RAT	11
31	52.79	36.04	sp|Q5M7U6|ARP2_RAT	Actin-related protein 2 OS=Rattus norvegicus GN=Actr2 PE=2 SV=1	RAT	12
32	43.68	26.45	sp|P48037|ANXA6_RAT	Annexin A6 OS=Rattus norvegicus GN=Anxa6 PE=1 SV=2	RAT	11
33	71.36	56.28	sp|Q5XFX0|TAGL2_RAT	Transgelin-2 OS=Rattus norvegicus GN=Tagln2 PE=1 SV=1	RAT	11
34	62.43	25.79	sp|Q5XIM9|TCPB_RAT	T-complex protein 1 subunit beta OS=Rattus norvegicus GN=Cct2 PE=1 SV=3	RAT	13
35	90.73	78.81	sp|Q64119|MYL6_RAT	Myosin light polypeptide 6 OS=Rattus norvegicus GN=Myl6 PE=1 SV=3	RAT	15
36	69.4	48.58	sp|P63245|GBLP_RAT	Guanine nucleotide-binding protein subunit beta-2-like 1 OS=Rattus norvegicus GN=Gnb2l1 PE=1 SV=3	RAT	14
37	49.38	30.43	sp|P62961|YBOX1_RAT	Nuclease-sensitive element-binding protein 1 OS=Rattus norvegicus GN=Ybx1 PE=1 SV=3	RAT	12
38	60.24	47.59	sp|P45592|COF1_RAT	Cofilin-1 OS=Rattus norvegicus GN=Cfl1 PE=1 SV=3	RAT	15
39	42.44	21.15	sp|Q68FP1|GELS_RAT	Gelsolin OS=Rattus norvegicus GN=Gsn PE=1 SV=1	RAT	12
40	56.93	36.58	sp|Q07936|ANXA2_RAT	Annexin A2 OS=Rattus norvegicus GN=Anxa2 PE=1 SV=2	RAT	10
41	34.44	26.61	sp|P62815|VATB2_RAT	V-type proton ATPase subunit B, brain isoform OS=Rattus norvegicus GN=Atp6v1b2 PE=1 SV=1	RAT	9
42	72.44	19.58	sp|O35763|MOES_RAT	Moesin OS=Rattus norvegicus GN=Msn PE=1 SV=3	RAT	13
43	64.32	48.74	sp|Q63716|PRDX1_RAT	Peroxiredoxin-1 OS=Rattus norvegicus GN=Prdx1 PE=1 SV=1	RAT	10
44	37.24	22.79	sp|P23785|GRN_RAT	Granulins OS=Rattus norvegicus GN=Grn PE=1 SV=3	RAT	9
45	43.56	24.26	sp|Q5RKI0|WDR1_RAT	WD repeat-containing protein 1 OS=Rattus norvegicus GN=Wdr1 PE=1 SV=3	RAT	9
46	71.97	49.83	sp|P85973|PNPH_RAT	Purine nucleoside phosphorylase OS=Rattus norvegicus GN=Np PE=1 SV=1	RAT	9
47	54.35	13.75	sp|Q66X93|SND1_RAT	Staphylococcal nuclease domain-containing protein 1 OS=Rattus norvegicus GN=Snd1 PE=2 SV=1	RAT	8
48	43.13	29.77	sp|P08699|LEG3_RAT	Galectin-3 OS=Rattus norvegicus GN=Lgals3 PE=1 SV=4	RAT	15
49	40.32	22.76	sp|Q6P6V0|G6PI_RAT	Glucose-6-phosphate isomerase OS=Rattus norvegicus GN=Gpi PE=1 SV=1	RAT	17
51	57.74	29.64	sp|Q9QXQ0|ACTN4_RAT	Alpha-actinin-4 OS=Rattus norvegicus GN=Actn4 PE=1 SV=2	RAT	24
52	46.59	33.73	sp|Q63797|PSME1_RAT	Proteasome activator complex subunit 1 OS=Rattus norvegicus GN=Psme1 PE=2 SV=1	RAT	11
53	34.71	21.91	sp|Q91ZN1|COR1A_RAT	Coronin-1A OS=Rattus norvegicus GN=Coro1a PE=1 SV=3	RAT	10
54	66.43	52.86	sp|P62963|PROF1_RAT	Profilin-1 OS=Rattus norvegicus GN=Pfn1 PE=1 SV=2	RAT	7
55	52.09	34.98	sp|P18420|PSA1_RAT	Proteasome subunit alpha type-1 OS=Rattus norvegicus GN=Psma1 PE=1 SV=2	RAT	8
56	30.11	30.11	sp|O88656|ARC1B_RAT	Actin-related protein 2/3 complex subunit 1B OS=Rattus norvegicus GN=Arpc1b PE=2 SV=3	RAT	9
57	39.31	19.27	sp|Q68FS4|AMPL_RAT	Cytosol aminopeptidase OS=Rattus norvegicus GN=Lap3 PE=1 SV=1	RAT	6
58	49.66	20.81	sp|P21533|RL6_RAT	60S ribosomal protein L6 OS=Rattus norvegicus GN=Rpl6 PE=1 SV=5	RAT	6
59	35.76	10.71	sp|P09811|PYGL_RAT	Glycogen phosphorylase, liver form OS=Rattus norvegicus GN=Pygl PE=1 SV=5	RAT	6
60	43.28	29.41	sp|Q63798|PSME2_RAT	Proteasome activator complex subunit 2 OS=Rattus norvegicus GN=Psme2 PE=2 SV=3	RAT	11
61	82.35	32.84	sp|P61314|RL15_RAT	60S ribosomal protein L15 OS=Rattus norvegicus GN=Rpl15 PE=1 SV=2	RAT	6
62	46.45	18.58	sp|O35567|PUR9_RAT	Bifunctional purine biosynthesis protein PURH OS=Rattus norvegicus GN=Atic PE=1 SV=2	RAT	6
63	33.59	10.57	sp|Q4FZT9|PSMD2_RAT	26S proteasome non-ATPase regulatory subunit 2 OS=Rattus norvegicus GN=Psmd2 PE=2 SV=1	RAT	5
64	48.9	25.74	sp|Q5XI32|CAPZB_RAT	F-actin-capping protein subunit beta OS=Rattus norvegicus GN=Capzb PE=1 SV=1	RAT	8
65	32.61	11.55	sp|P47860|K6PP_RAT	6-phosphofructokinase type C OS=Rattus norvegicus GN=Pfkp PE=2 SV=2	RAT	5
66	45.73	39.32	sp|P17220|PSA2_RAT	Proteasome subunit alpha type-2 OS=Rattus norvegicus GN=Psma2 PE=1 SV=3	RAT	6
67	64.18	43.78	sp|P04041|GPX1_RAT	Glutathione peroxidase 1 OS=Rattus norvegicus GN=Gpx1 PE=1 SV=4	RAT	7
68	56.1	42.68	sp|P10111|PPIA_RAT	Peptidyl-prolyl cis-trans isomerase A OS=Rattus norvegicus GN=Ppia PE=1 SV=2	RAT	9
69	71.71	45.39	sp|P19804|NDKB_RAT	Nucleoside diphosphate kinase B OS=Rattus norvegicus GN=Nme2 PE=1 SV=1	RAT	6
70	55.71	30	sp|P04906|GSTP1_RAT	Glutathione S-transferase P OS=Rattus norvegicus GN=Gstp1 PE=1 SV=2	RAT	5
71	55.33	30.67	sp|P85970|ARPC2_RAT	Actin-related protein 2/3 complex subunit 2 OS=Rattus norvegicus GN=Arpc2 PE=1 SV=1	RAT	7
72	52.09	16.35	sp|P62703|RS4X_RAT	40S ribosomal protein S4, X isoform OS=Rattus norvegicus GN=Rps4x PE=2 SV=2	RAT	5
73	29.04	8.64	sp|Q9Z1X1|ESYT1_RAT	Extended synaptotagmin-1 OS=Rattus norvegicus GN=Fam62a PE=2 SV=1	RAT	5
74	60.23	15.91	sp|P49242|RS3A_RAT	40S ribosomal protein S3a OS=Rattus norvegicus GN=Rps3a PE=1 SV=2	RAT	5
75	47.94	34.02	sp|P85845|FSCN1_RAT	Fascin (Fragments) OS=Rattus norvegicus GN=Fscn1 PE=1 SV=1	RAT	7
76	20.84	3.353	sp|P12785|FAS_RAT	Fatty acid synthase OS=Rattus norvegicus GN=Fasn PE=1 SV=3	RAT	4
77	30.89	12.53	sp|P61980|HNRPK_RAT	Heterogeneous nuclear ribonucleoprotein K OS=Rattus norvegicus GN=Hnrnpk PE=1 SV=1	RAT	5
78	58.58	24.54	sp|Q6URK4|ROA3_RAT	Heterogeneous nuclear ribonucleoprotein A3 OS=Rattus norvegicus GN=Hnrnpa3 PE=1 SV=1	RAT	10
79	53.01	35.34	sp|P48500|TPIS_RAT	Triosephosphate isomerase OS=Rattus norvegicus GN=Tpi1 PE=1 SV=2	RAT	6
80	30.13	13.86	sp|Q68FQ0|TCPE_RAT	T-complex protein 1 subunit epsilon OS=Rattus norvegicus GN=Cct5 PE=1 SV=1	RAT	4
81	34.62	18.85	sp|P05426|RL7_RAT	60S ribosomal protein L7 OS=Rattus norvegicus GN=Rpl7 PE=1 SV=2	RAT	5
82	38.61	18.94	sp|P16617|PGK1_RAT	Phosphoglycerate kinase 1 OS=Rattus norvegicus GN=Pgk1 PE=1 SV=2	RAT	7
83	58.11	40.54	sp|P00697|LYSC1_RAT	Lysozyme C-1 OS=Rattus norvegicus GN=Lyz1 PE=1 SV=2	RAT	5
84	37.2	11.86	sp|P16391|HA12_RAT	RT1 class I histocompatibility antigen, AA alpha chain OS=Rattus norvegicus PE=1 SV=2	RAT	4
85	36.22	29.92	sp|P48004|PSA7_RAT	Proteasome subunit alpha type-7 OS=Rattus norvegicus GN=Psma7 PE=1 SV=1	RAT	4
86	46.49	13.24	sp|O35987|NSF1C_RAT	NSFL1 cofactor p47 OS=Rattus norvegicus GN=Nsfl1c PE=1 SV=1	RAT	4
87	32.56	7.308	sp|P30835|K6PL_RAT	6-phosphofructokinase, liver type OS=Rattus norvegicus GN=Pfkl PE=2 SV=3	RAT	4
88	34.62	15.38	sp|P18418|CALR_RAT	Calreticulin OS=Rattus norvegicus GN=Calr PE=1 SV=1	RAT	4
89	66.86	32.56	sp|P18666|MRLC2_RAT	Myosin regulatory light chain MRLC2 OS=Rattus norvegicus GN=Mylc2b PE=2 SV=3	RAT	7
90	59.24	28.26	sp|P24049|RL17_RAT	60S ribosomal protein L17 OS=Rattus norvegicus GN=Rpl17 PE=2 SV=3	RAT	4
91	44.85	31.52	sp|P63326|RS10_RAT	40S ribosomal protein S10 OS=Rattus norvegicus GN=Rps10 PE=2 SV=1	RAT	5
92	57.08	24.58	sp|P18421|PSB1_RAT	Proteasome subunit beta type-1 OS=Rattus norvegicus GN=Psmb1 PE=1 SV=3	RAT	4
93	27.69	14.67	sp|O89046|COR1B_RAT	Coronin-1B OS=Rattus norvegicus GN=Coro1b PE=1 SV=1	RAT	5
94	17.63	13.54	sp|Q7TPB1|TCPD_RAT	T-complex protein 1 subunit delta OS=Rattus norvegicus GN=Cct4 PE=1 SV=3	RAT	5
95	39.21	11.51	sp|P28480|TCPA_RAT	T-complex protein 1 subunit alpha OS=Rattus norvegicus GN=Cct1 PE=1 SV=1	RAT	4
96	47.4	27.34	sp|Q920J4|TXNL1_RAT	Thioredoxin-like protein 1 OS=Rattus norvegicus GN=Txnl1 PE=1 SV=3	RAT	6
97	44.78	25.87	sp|P40307|PSB2_RAT	Proteasome subunit beta type-2 OS=Rattus norvegicus GN=Psmb2 PE=1 SV=1	RAT	5
98	30.14	19.44	sp|P04897|GNAI2_RAT	Guanine nucleotide-binding protein G(i), alpha-2 subunit OS=Rattus norvegicus GN=Gnai2 PE=1 SV=3	RAT	5
99	29	16.67	sp|P80067|CATC_RAT	Dipeptidyl-peptidase 1 OS=Rattus norvegicus GN=Ctsc PE=1 SV=3	RAT	4
100	18.74	7.314	sp|P52296|IMB1_RAT	Importin subunit beta-1 OS=Rattus norvegicus GN=Kpnb1 PE=1 SV=1	RAT	4
101	54.55	43.51	sp|Q3T1J1|IF5A1_RAT	Eukaryotic translation initiation factor 5A-1 OS=Rattus norvegicus GN=Eif5a PE=1 SV=3	RAT	5
102	35.84	13.27	sp|P11598|PDIA3_RAT	Protein disulfide-isomerase A3 OS=Rattus norvegicus GN=Pdia3 PE=1 SV=2	RAT	4
103	40.14	9.739	sp|P50878|RL4_RAT	60S ribosomal protein L4 OS=Rattus norvegicus GN=Rpl4 PE=2 SV=3	RAT	4
104	46.21	36.55	sp|P62845|RS15_RAT	40S ribosomal protein S15 OS=Rattus norvegicus GN=Rps15 PE=1 SV=2	RAT	4
105	39.42	17.84	sp|P34064|PSA5_RAT	Proteasome subunit alpha type-5 OS=Rattus norvegicus GN=Psma5 PE=2 SV=1	RAT	3
106	25.55	13.02	sp|Q5RKI1|IF4A2_RAT	Eukaryotic initiation factor 4A-II OS=Rattus norvegicus GN=Eif4a2 PE=1 SV=1	RAT	4
107	43.84	21.92	sp|P62250|RS16_RAT	40S ribosomal protein S16 OS=Rattus norvegicus GN=Rps16 PE=1 SV=2	RAT	4
108	33.25	7.152	sp|Q4G061|EIF3B_RAT	Eukaryotic translation initiation factor 3 subunit B OS=Rattus norvegicus GN=Eif3b PE=1 SV=1	RAT	4
109	42.53	24.9	sp|P21670|PSA4_RAT	Proteasome subunit alpha type-4 OS=Rattus norvegicus GN=Psma4 PE=1 SV=1	RAT	3
110	41.18	17.65	sp|P24050|RS5_RAT	40S ribosomal protein S5 OS=Rattus norvegicus GN=Rps5 PE=2 SV=3	RAT	3
111	35.39	20.99	sp|P62909|RS3_RAT	40S ribosomal protein S3 OS=Rattus norvegicus GN=Rps3 PE=2 SV=1	RAT	3
112	46.25	18.01	sp|P82995|HS90A_RAT	Heat shock protein HSP 90-alpha OS=Rattus norvegicus GN=Hsp90aa1 PE=1 SV=3	RAT	14
113	43.05	11.85	sp|Q63569|PRS6A_RAT	26S protease regulatory subunit 6A OS=Rattus norvegicus GN=Psmc3 PE=2 SV=1	RAT	3
114	43.24	10.07	sp|Q6AXS5|PAIRB_RAT	Plasminogen activator inhibitor 1 RNA-binding protein OS=Rattus norvegicus GN=Serbp1 PE=1 SV=2	RAT	3
115	52.89	12.14	sp|P07150|ANXA1_RAT	Annexin A1 OS=Rattus norvegicus GN=Anxa1 PE=1 SV=2	RAT	4
116	30.6	6.548	sp|O88600|HSP74_RAT	Heat shock 70 kDa protein 4 OS=Rattus norvegicus GN=Hspa4 PE=1 SV=1	RAT	3
117	28.04	4.893	sp|P53534|PYGB_RAT	Glycogen phosphorylase, brain form (Fragment) OS=Rattus norvegicus GN=Pygb PE=1 SV=3	RAT	4
118	37.82	15.76	sp|Q6AYC4|CAPG_RAT	Macrophage-capping protein OS=Rattus norvegicus GN=Capg PE=1 SV=1	RAT	3
119	10.49	4.729	sp|Q9JK11|RTN4_RAT	Reticulon-4 OS=Rattus norvegicus GN=Rtn4 PE=1 SV=1	RAT	3
120	25.36	7.496	sp|Q63598|PLST_RAT	Plastin-3 OS=Rattus norvegicus GN=Pls3 PE=2 SV=1	RAT	3
121	17.18	6.217	sp|P52303|AP1B1_RAT	AP-1 complex subunit beta-1 OS=Rattus norvegicus GN=Ap1b1 PE=1 SV=1	RAT	4
122	20.45	4.182	sp|P16638|ACLY_RAT	ATP-citrate synthase OS=Rattus norvegicus GN=Acly PE=1 SV=1	RAT	3
123	17.71	7.107	sp|Q3T1L0|A16A1_RAT	Aldehyde dehydrogenase family 16 member A1 OS=Rattus norvegicus GN=Aldh16a1 PE=2 SV=1	RAT	4
124	47.44	8.362	sp|P31977|EZRI_RAT	Ezrin OS=Rattus norvegicus GN=Ezr PE=1 SV=3	RAT	6
125	34.34	13.47	sp|P09895|RL5_RAT	60S ribosomal protein L5 OS=Rattus norvegicus GN=Rpl5 PE=1 SV=3	RAT	3
126	38.66	30.93	sp|P62083|RS7_RAT	40S ribosomal protein S7 OS=Rattus norvegicus GN=Rps7 PE=1 SV=1	RAT	4
127	42.66	19.23	sp|B2GUZ5|CAZA1_RAT	F-actin-capping protein subunit alpha-1 OS=Rattus norvegicus GN=Capza1 PE=1 SV=1	RAT	3
128	27.88	20.67	sp|P62243|RS8_RAT	40S ribosomal protein S8 OS=Rattus norvegicus GN=Rps8 PE=1 SV=2	RAT	6
129	64.16	10.92	sp|P27952|RS2_RAT	40S ribosomal protein S2 OS=Rattus norvegicus GN=Rps2 PE=1 SV=1	RAT	3
130	39.66	18.31	sp|P38983|RSSA_RAT	40S ribosomal protein SA OS=Rattus norvegicus GN=Rpsa PE=1 SV=3	RAT	3
131	19.8	8.486	sp|Q4QQT4|2AAB_RAT	Serine/threonine-protein phosphatase 2A 65 kDa regulatory subunit A beta isoform OS=Rattus norvegicus GN=Ppp2r1b PE=2 SV=1	RAT	3
132	27.18	8.974	sp|Q9Z2G8|NP1L1_RAT	Nucleosome assembly protein 1-like 1 OS=Rattus norvegicus GN=Nap1l1 PE=2 SV=1	RAT	3
133	26.61	14.92	sp|P08081|CLCA_RAT	Clathrin light chain A OS=Rattus norvegicus GN=Clta PE=1 SV=1	RAT	3
134	33.99	16.34	sp|Q9R1T3|CATZ_RAT	Cathepsin Z OS=Rattus norvegicus GN=Ctsz PE=1 SV=2	RAT	3
135	33.51	12.87	sp|P09606|GLNA_RAT	Glutamine synthetase OS=Rattus norvegicus GN=Glul PE=1 SV=3	RAT	3
136	27.98	17.43	sp|P04905|GSTM1_RAT	Glutathione S-transferase Mu 1 OS=Rattus norvegicus GN=Gstm1 PE=1 SV=2	RAT	3
137	49.66	35.57	sp|P62161|CALM_RAT	Calmodulin OS=Rattus norvegicus GN=Calm1 PE=1 SV=2	RAT	3
138	24.61	18.75	sp|P20037|HA2B_RAT	RT1 class II histocompatibility antigen, B alpha chain OS=Rattus norvegicus PE=3 SV=1	RAT	4
139	56.14	36.84	sp|P19944|RLA1_RAT	60S acidic ribosomal protein P1 OS=Rattus norvegicus GN=Rplp1 PE=3 SV=1	RAT	4
140	56.52	56.52	sp|P02401|RLA2_RAT	60S acidic ribosomal protein P2 OS=Rattus norvegicus GN=Rplp2 PE=1 SV=2	RAT	3
141	56.54	21.96	sp|Q6PDV7|RL10_RAT	60S ribosomal protein L10 OS=Rattus norvegicus GN=Rpl10 PE=1 SV=3	RAT	3
142	60.77	12.15	sp|Q62785|HAP28_RAT	28 kDa heat- and acid-stable phosphoprotein OS=Rattus norvegicus GN=Pdap1 PE=1 SV=1	RAT	4
143	33.95	15.81	sp|P61107|RAB14_RAT	Ras-related protein Rab-14 OS=Rattus norvegicus GN=Rab14 PE=2 SV=3	RAT	4
144	40	37.39	sp|P62890|RL30_RAT	60S ribosomal protein L30 OS=Rattus norvegicus GN=Rpl30 PE=2 SV=2	RAT	3
145	53.82	14.86	sp|P62755|RS6_RAT	40S ribosomal protein S6 OS=Rattus norvegicus GN=Rps6 PE=1 SV=1	RAT	3
146	32.94	13.02	sp|P14408|FUMH_RAT	Fumarate hydratase, mitochondrial OS=Rattus norvegicus GN=Fh PE=1 SV=1	RAT	3
147	26.62	8.742	sp|O35303|DNM1L_RAT	Dynamin-1-like protein OS=Rattus norvegicus GN=Dnm1l PE=1 SV=1	RAT	3
148	72.29	44.58	sp|P05765|RS21_RAT	40S ribosomal protein S21 OS=Rattus norvegicus GN=Rps21 PE=1 SV=1	RAT	4
149	35.84	13.08	sp|P13221|AATC_RAT	Aspartate aminotransferase, cytoplasmic OS=Rattus norvegicus GN=Got1 PE=1 SV=3	RAT	3
150	29.75	22.78	sp|P62282|RS11_RAT	40S ribosomal protein S11 OS=Rattus norvegicus GN=Rps11 PE=1 SV=3	RAT	3
151	19.53	19.53	sp|P63159|HMGB1_RAT	High mobility group protein B1 OS=Rattus norvegicus GN=Hmgb1 PE=1 SV=2	RAT	3
152	43.6	9.953	sp|P41123|RL13_RAT	60S ribosomal protein L13 OS=Rattus norvegicus GN=Rpl13 PE=1 SV=2	RAT	2
153	17.94	2.938	sp|P23514|COPB_RAT	Coatomer subunit beta OS=Rattus norvegicus GN=Copb1 PE=1 SV=1	RAT	2
154	33.18	6.818	sp|P62193|PRS4_RAT	26S protease regulatory subunit 4 OS=Rattus norvegicus GN=Psmc1 PE=2 SV=1	RAT	2
155	24.8	8.13	sp|P68511|1433F_RAT	14-3-3 protein eta OS=Rattus norvegicus GN=Ywhah PE=1 SV=2	RAT	2
156	50.26	17.62	sp|P47875|CSRP1_RAT	Cysteine and glycine-rich protein 1 OS=Rattus norvegicus GN=Csrp1 PE=2 SV=2	RAT	2
157	44.83	12.41	sp|P12749|RL26_RAT	60S ribosomal protein L26 OS=Rattus norvegicus GN=Rpl26 PE=1 SV=1	RAT	2
158	63.37	29.7	sp|P05942|S10A4_RAT	Protein S100-A4 OS=Rattus norvegicus GN=S100a4 PE=2 SV=1	RAT	3
159	40	4.22	sp|Q6P502|TCPG_RAT	T-complex protein 1 subunit gamma OS=Rattus norvegicus GN=Cct3 PE=1 SV=1	RAT	2
160	37.97	6.015	sp|P62425|RL7A_RAT	60S ribosomal protein L7a OS=Rattus norvegicus GN=Rpl7a PE=1 SV=2	RAT	2
161	36.09	6.116	sp|P06761|GRP78_RAT	78 kDa glucose-regulated protein OS=Rattus norvegicus GN=Hspa5 PE=1 SV=1	RAT	3
162	42.39	9.058	sp|P28064|PSB8_RAT	Proteasome subunit beta type-8 OS=Rattus norvegicus GN=Psmb8 PE=2 SV=3	RAT	2
163	18.85	2.357	sp|P04157|CD45_RAT	Leukocyte common antigen OS=Rattus norvegicus GN=Ptprc PE=2 SV=2	RAT	2
164	11.63	2.683	sp|P97536|CAND1_RAT	Cullin-associated NEDD8-dissociated protein 1 OS=Rattus norvegicus GN=Cand1 PE=1 SV=1	RAT	2
165	48.88	7.692	sp|P21531|RL3_RAT	60S ribosomal protein L3 OS=Rattus norvegicus GN=Rpl3 PE=1 SV=3	RAT	3
166	25.77	10.31	sp|P29314|RS9_RAT	40S ribosomal protein S9 OS=Rattus norvegicus GN=Rps9 PE=1 SV=4	RAT	2
169	22.75	8.982	sp|O88989|MDHC_RAT	Malate dehydrogenase, cytoplasmic OS=Rattus norvegicus GN=Mdh1 PE=1 SV=3	RAT	2
170	27.11	8.458	sp|Q6AYH5|DCTN2_RAT	Dynactin subunit 2 OS=Rattus norvegicus GN=Dctn2 PE=1 SV=1	RAT	2
171	21.99	4.009	sp|Q9QZA2|PDC6I_RAT	Programmed cell death 6-interacting protein OS=Rattus norvegicus GN=Pdcd6ip PE=1 SV=2	RAT	2
172	50	5.415	sp|Q9JLT0|MYH10_RAT	Myosin-10 OS=Rattus norvegicus GN=Myh10 PE=1 SV=1	RAT	11
173	22.43	4	sp|Q07009|CAN2_RAT	Calpain-2 catalytic subunit OS=Rattus norvegicus GN=Capn2 PE=1 SV=3	RAT	3
174	9.747	4.693	sp|P10960|SAP_RAT	Sulfated glycoprotein 1 OS=Rattus norvegicus GN=Psap PE=1 SV=1	RAT	2
175	41.63	7.93	sp|P70645|BLMH_RAT	Bleomycin hydrolase OS=Rattus norvegicus GN=Blmh PE=1 SV=1	RAT	2
176	21.24	5.547	sp|P25235|RPN2_RAT	Dolichyl-diphosphooligosaccharide--protein glycosyltransferase subunit 2 OS=Rattus norvegicus GN=Rpn2 PE=2 SV=2	RAT	2
177	59.21	17.11	sp|P62989|UBIQ_RAT	Ubiquitin OS=Rattus norvegicus GN=Rps27a PE=1 SV=1	RAT	2
178	20.19	10.41	sp|P19945|RLA0_RAT	60S acidic ribosomal protein P0 OS=Rattus norvegicus GN=Rplp0 PE=1 SV=2	RAT	2
179	14.16	6.469	sp|Q6P7C7|GPNMB_RAT	Transmembrane glycoprotein NMB OS=Rattus norvegicus GN=Gpnmb PE=2 SV=1	RAT	3
180	11.49	3.772	sp|Q9ESW0|DDB1_RAT	DNA damage-binding protein 1 OS=Rattus norvegicus GN=Ddb1 PE=2 SV=1	RAT	2
181	30.73	6.801	sp|P63036|DNJA1_RAT	DnaJ homolog subfamily A member 1 OS=Rattus norvegicus GN=Dnaja1 PE=2 SV=1	RAT	2
182	30.37	8.889	sp|Q64537|CPNS1_RAT	Calpain small subunit 1 OS=Rattus norvegicus GN=Capns1 PE=1 SV=3	RAT	2
183	26.42	11.38	sp|P60901|PSA6_RAT	Proteasome subunit alpha type-6 OS=Rattus norvegicus GN=Psma6 PE=1 SV=1	RAT	2
184	22.49	7.35	sp|Q8VHV7|HNRH1_RAT	Heterogeneous nuclear ribonucleoprotein H OS=Rattus norvegicus GN=Hnrnph1 PE=1 SV=2	RAT	2
185	37.24	15.17	sp|P17074|RS19_RAT	40S ribosomal protein S19 OS=Rattus norvegicus GN=Rps19 PE=2 SV=3	RAT	2
186	20.78	3.253	sp|O88761|PSMD1_RAT	26S proteasome non-ATPase regulatory subunit 1 OS=Rattus norvegicus GN=Psmd1 PE=2 SV=1	RAT	2
187	43.52	17.62	sp|P61589|RHOA_RAT	Transforming protein RhoA OS=Rattus norvegicus GN=Rhoa PE=2 SV=1	RAT	2
188	27.83	17.8	sp|P30009|MARCS_RAT	Myristoylated alanine-rich C-kinase substrate OS=Rattus norvegicus GN=Marcks PE=1 SV=2	RAT	2
189	35.76	18.79	sp|P23358|RL12_RAT	60S ribosomal protein L12 OS=Rattus norvegicus GN=Rpl12 PE=2 SV=1	RAT	3
190	29.52	10.37	sp|P85515|ACTZ_RAT	Alpha-centractin OS=Rattus norvegicus GN=Actr1a PE=1 SV=1	RAT	2
191	33.9	11.99	sp|P13084|NPM_RAT	Nucleophosmin OS=Rattus norvegicus GN=Npm1 PE=1 SV=1	RAT	6
192	48.65	12.16	sp|P18445|RL27A_RAT	60S ribosomal protein L27a OS=Rattus norvegicus GN=Rpl27a PE=1 SV=3	RAT	2
193	27.7	10.18	sp|Q80Z29|NAMPT_RAT	Nicotinamide phosphoribosyltransferase OS=Rattus norvegicus GN=Nampt PE=1 SV=1	RAT	2
194	36.97	18.18	sp|Q7M0E3|DEST_RAT	Destrin OS=Rattus norvegicus GN=Dstn PE=1 SV=3	RAT	2
195	26.27	13.36	sp|P62907|RL10A_RAT	60S ribosomal protein L10a OS=Rattus norvegicus GN=Rpl10a PE=1 SV=2	RAT	3
196	18.04	10.05	sp|P51577|P2RX4_RAT	P2X purinoceptor 4 OS=Rattus norvegicus GN=P2rx4 PE=1 SV=1	RAT	2
197	31.56	16.73	sp|P34067|PSB4_RAT	Proteasome subunit beta type-4 OS=Rattus norvegicus GN=Psmb4 PE=1 SV=2	RAT	2
198	24.86	16.95	sp|P62634|CNBP_RAT	Cellular nucleic acid-binding protein OS=Rattus norvegicus GN=Cnbp PE=2 SV=1	RAT	2
199	31.43	25	sp|P14841|CYTC_RAT	Cystatin-C OS=Rattus norvegicus GN=Cst3 PE=1 SV=2	RAT	2
200	27.55	27.55	sp|Q6B345|S10AB_RAT	Protein S100-A11 OS=Rattus norvegicus GN=S100a11 PE=3 SV=1	RAT	2
201	40	40	sp|P62982|RS27A_RAT	40S ribosomal protein S27a OS=Rattus norvegicus GN=Rps27a PE=1 SV=1	RAT	4
203	39.3	21.79	sp|P62919|RL8_RAT	60S ribosomal protein L8 OS=Rattus norvegicus GN=Rpl8 PE=2 SV=2	RAT	2
205	58.94	35.76	sp|Q4KLF8|ARPC5_RAT	Actin-related protein 2/3 complex subunit 5 OS=Rattus norvegicus GN=Arpc5 PE=1 SV=3	RAT	2
206	22.29	5.519	sp|P27926|HXK3_RAT	Hexokinase-3 OS=Rattus norvegicus GN=Hk3 PE=2 SV=1	RAT	2
207	5.455	5.455	sp|P62138|PP1A_RAT	Serine/threonine-protein phosphatase PP1-alpha catalytic subunit OS=Rattus norvegicus GN=Ppp1ca PE=1 SV=1	RAT	2
207	23.85	5.505	sp|P62142|PP1B_RAT	Serine/threonine-protein phosphatase PP1-beta catalytic subunit OS=Rattus norvegicus GN=Ppp1cb PE=1 SV=3	RAT	2
207	8.669	5.573	sp|P63088|PP1G_RAT	Serine/threonine-protein phosphatase PP1-gamma catalytic subunit OS=Rattus norvegicus GN=Ppp1cc PE=1 SV=1	RAT	2
208	23.08	1.97	sp|P85972|VINC_RAT	Vinculin OS=Rattus norvegicus GN=Vcl PE=1 SV=1	RAT	2
209	29.74	5.988	sp|P15178|SYDC_RAT	Aspartyl-tRNA synthetase, cytoplasmic OS=Rattus norvegicus GN=Dars PE=2 SV=1	RAT	2
213	71.01	53.93	sp|Q6P9T8|TBB2C_RAT	Tubulin beta-2C chain OS=Rattus norvegicus GN=Tubb2c PE=1 SV=1	RAT	24
214	16.33	6.297	sp|P62944|AP2B1_RAT	AP-2 complex subunit beta-1 OS=Rattus norvegicus GN=Ap2b1 PE=2 SV=1	RAT	4
218	74.01	25.46	sp|P62738|ACTA_RAT	Actin, aortic smooth muscle OS=Rattus norvegicus GN=Acta2 PE=1 SV=1	RAT	33
218	73.4	25.53	sp|P63269|ACTH_RAT	Actin, gamma-enteric smooth muscle OS=Rattus norvegicus GN=Actg2 PE=2 SV=1	RAT	33
218	74.01	28.38	sp|P68035|ACTC_RAT	Actin, alpha cardiac muscle 1 OS=Rattus norvegicus GN=Actc1 PE=1 SV=1	RAT	42
218	72.15	28.38	sp|P68136|ACTS_RAT	Actin, alpha skeletal muscle OS=Rattus norvegicus GN=Acta1 PE=2 SV=1	RAT	42
222	18.1	2.538	sp|P35565|CALX_RAT	Calnexin OS=Rattus norvegicus GN=Canx PE=1 SV=1	RAT	2
228	26.12	8.98	sp|P63102|1433Z_RAT	14-3-3 protein zeta/delta OS=Rattus norvegicus GN=Ywhaz PE=1 SV=1	RAT	2
235	46.31	17.51	sp|P15429|ENOB_RAT	Beta-enolase OS=Rattus norvegicus GN=Eno3 PE=1 SV=3	RAT	11
240	21.9	6.349	sp|P68101|IF2A_RAT	Eukaryotic translation initiation factor 2 subunit 1 OS=Rattus norvegicus GN=Eif2s1 PE=1 SV=2	RAT	2
264	58.8	45.43	sp|Q6AYZ1|TBA1C_RAT	Tubulin alpha-1C chain OS=Rattus norvegicus GN=Tuba1c PE=1 SV=1	RAT	22
267	29.66	3.422	sp|P29826|HB2B_RAT	RT1 class II histocompatibility antigen, B-1 beta chain OS=Rattus norvegicus PE=2 SV=1	RAT	2
268	18.27	4.217	sp|O89049|TRXR1_RAT	Thioredoxin reductase 1, cytoplasmic OS=Rattus norvegicus GN=Txnrd1 PE=1 SV=4	RAT	2
283	11.24	2.444	sp|P06685|AT1A1_RAT	Sodium/potassium-transporting ATPase subunit alpha-1 OS=Rattus norvegicus GN=Atp1a1 PE=1 SV=1	RAT	2
302	30.08	9.756	sp|P35213|1433B_RAT	14-3-3 protein beta/alpha OS=Rattus norvegicus GN=Ywhab PE=1 SV=3	RAT	2
314	78.67	71.2	sp|P60711|ACTB_RAT	Actin, cytoplasmic 1 OS=Rattus norvegicus GN=Actb PE=1 SV=1	RAT	169
315	70.34	45.84	sp|P85108|TBB2A_RAT	Tubulin beta-2A chain OS=Rattus norvegicus GN=Tubb2a PE=1 SV=1	RAT	26
316	46.22	30.89	sp|Q4QRB4|TBB3_RAT	Tubulin beta-3 chain OS=Rattus norvegicus GN=Tubb3 PE=1 SV=1	RAT	18
317	33.06	9.796	sp|P68255|1433T_RAT	14-3-3 protein theta OS=Rattus norvegicus GN=Ywhaq PE=1 SV=1	RAT	2
318	12.95	5.44	sp|Q5U2Z3|NP1L4_RAT	Nucleosome assembly protein 1-like 4 OS=Rattus norvegicus GN=Nap1l4 PE=2 SV=1	RAT	2
319	16	11	sp|P35281|RAB10_RAT	Ras-related protein Rab-10 OS=Rattus norvegicus GN=Rab10 PE=2 SV=1	RAT	3
325	33.16	8.673	sp|P84100|RL19_RAT	60S ribosomal protein L19 OS=Rattus norvegicus GN=Rpl19 PE=1 SV=1	RAT	2
343	5.31	5.31	sp|P00787|CATB_RAT	Cathepsin B OS=Rattus norvegicus GN=Ctsb PE=1 SV=2	RAT	4
364	29.02	12.24	sp|Q3T1K5|CAZA2_RAT	F-actin-capping protein subunit alpha-2 OS=Rattus norvegicus GN=Capza2 PE=1 SV=1	RAT	2
367	66.28	33.72	sp|P13832|MRLCA_RAT	Myosin regulatory light chain RLC-A OS=Rattus norvegicus GN=Rlc-a PE=2 SV=2	RAT	7
368	16.61	9.404	sp|P15978|HA11_RAT	Class I histocompatibility antigen, Non-RT1.A alpha-1 chain OS=Rattus norvegicus GN=RT1-Aw2 PE=1 SV=1	RAT	3
392	64.22	43.33	sp|Q68FR8|TBA3_RAT	Tubulin alpha-3 chain OS=Rattus norvegicus GN=Tuba3a PE=2 SV=1	RAT	18
398	46.18	10.45	sp|P55063|HS71L_RAT	Heat shock 70 kDa protein 1L OS=Rattus norvegicus GN=Hspa1l PE=2 SV=2	RAT	4
413	34.63	5.366	sp|Q6NYB7|RAB1A_RAT	Ras-related protein Rab-1A OS=Rattus norvegicus GN=Rab1A PE=2 SV=3	RAT	2
450	63.17	39.29	sp|Q5XIF6|TBA4A_RAT	Tubulin alpha-4A chain OS=Rattus norvegicus GN=Tuba4a PE=2 SV=1	RAT	19
503	26.62	8.501	sp|P50398|GDIA_RAT	Rab GDP dissociation inhibitor alpha OS=Rattus norvegicus GN=Gdi1 PE=1 SV=1	RAT	4
536	33.91	22.68	sp|P62632|EF1A2_RAT	Elongation factor 1-alpha 2 OS=Rattus norvegicus GN=Eef1a2 PE=2 SV=1	RAT	12
546	31.96	7.713	sp|P09117|ALDOC_RAT	Fructose-bisphosphate aldolase C OS=Rattus norvegicus GN=Aldoc PE=1 SV=3	RAT	3
562	60.59	5.652	sp|Q63862|MYH11_RAT	Myosin-11 (Fragments) OS=Rattus norvegicus GN=Myh11 PE=2 SV=3	RAT	6
609	6.78	3.39	sp|P97840|LEG9_RAT	Galectin-9 OS=Rattus norvegicus GN=Lgals9 PE=2 SV=2	RAT	3
610	27.51	8.466	sp|P02600|MLE1_RAT	Myosin light chain 1, skeletal muscle isoform OS=Rattus norvegicus GN=Myl1 PE=1 SV=2	RAT	4
617	20.24	8.097	sp|P61983|1433G_RAT	14-3-3 protein gamma OS=Rattus norvegicus GN=Ywhag PE=1 SV=2	RAT	2
706	35.68	4.487	sp|P21807|PERI_RAT	Peripherin OS=Rattus norvegicus GN=Prph PE=1 SV=1	RAT	2
729	14.54	4.846	sp|P62824|RAB3C_RAT	Ras-related protein Rab-3C OS=Rattus norvegicus GN=Rab3c PE=1 SV=1	RAT	2
821	53.51	10.45	sp|Q07439|HSP71_RAT	Heat shock 70 kDa protein 1A/1B OS=Rattus norvegicus GN=Hspa1a PE=2 SV=2	RAT	6
922	51	26.5	sp|Q6AY56|TBA8_RAT	Tubulin alpha-8 chain OS=Rattus norvegicus GN=Tuba8 PE=2 SV=1	RAT	15
1134	21.99	6.325	sp|P19629|LDHC_RAT	L-lactate dehydrogenase C chain OS=Rattus norvegicus GN=Ldhc PE=1 SV=3	RAT	2
1206	23.01	4.167	sp|Q4FZU2|K2C6A_RAT	Keratin, type II cytoskeletal 6A OS=Rattus norvegicus GN=Krt6a PE=1 SV=1	RAT	2

## Sheet: pup-derived DC - Table 1
Protein	%Cov (total)	%Cov(95%)	Accession	Protein Name	Species	# Peptides(95%)
1	61.6	27.38	sp|Q62812|MYH9_RAT	Myosin-9 OS=Rattus norvegicus GN=Myh9 PE=1 SV=3	RAT	58
2	76.22	50.7	sp|P05197|EF2_RAT	Elongation factor 2 OS=Rattus norvegicus GN=Eef2 PE=1 SV=4	RAT	53
3	69.2	46.59	sp|P63018|HSP7C_RAT	Heat shock cognate 71 kDa protein OS=Rattus norvegicus GN=Hspa8 PE=1 SV=1	RAT	38
4	73.87	66.4	sp|P60711|ACTB_RAT	Actin, cytoplasmic 1 OS=Rattus norvegicus GN=Actb PE=1 SV=1	RAT	125
5	65.09	57.66	sp|P69897|TBB5_RAT	Tubulin beta-5 chain OS=Rattus norvegicus GN=Tubb5 PE=1 SV=1	RAT	37
6	52.9	34.67	sp|P34058|HS90B_RAT	Heat shock protein HSP 90-beta OS=Rattus norvegicus GN=Hsp90ab1 PE=1 SV=4	RAT	37
7	56.93	48.48	sp|P62630|EF1A1_RAT	Elongation factor 1-alpha 1 OS=Rattus norvegicus GN=Eef1a1 PE=2 SV=1	RAT	42
8	33.37	13.57	sp|P12785|FAS_RAT	Fatty acid synthase OS=Rattus norvegicus GN=Fasn PE=1 SV=3	RAT	21
9	63.9	37.1	sp|P46462|TERA_RAT	Transitional endoplasmic reticulum ATPase OS=Rattus norvegicus GN=Vcp PE=1 SV=3	RAT	25
10	56.06	44.85	sp|Q68FR6|EF1G_RAT	Elongation factor 1-gamma OS=Rattus norvegicus GN=Eef1g PE=2 SV=3	RAT	27
11	75.82	54.12	sp|P05065|ALDOA_RAT	Fructose-bisphosphate aldolase A OS=Rattus norvegicus GN=Aldoa PE=1 SV=2	RAT	34
12	70.95	56.1	sp|Q6P9V9|TBA1B_RAT	Tubulin alpha-1B chain OS=Rattus norvegicus GN=Tuba1b PE=1 SV=1	RAT	31
13	32.24	13.25	sp|P11442|CLH_RAT	Clathrin heavy chain 1 OS=Rattus norvegicus GN=Cltc PE=1 SV=3	RAT	16
14	68.17	47.75	sp|P04797|G3P_RAT	Glyceraldehyde-3-phosphate dehydrogenase OS=Rattus norvegicus GN=Gapdh PE=1 SV=3	RAT	40
16	58.42	22.3	sp|Q62667|MVP_RAT	Major vault protein OS=Rattus norvegicus GN=Mvp PE=1 SV=4	RAT	18
17	55.86	38.04	sp|P50137|TKT_RAT	Transketolase OS=Rattus norvegicus GN=Tkt PE=1 SV=1	RAT	27
18	87.89	52.8	sp|P62961|YBOX1_RAT	Nuclease-sensitive element-binding protein 1 OS=Rattus norvegicus GN=Ybx1 PE=1 SV=3	RAT	27
19	66.48	35.78	sp|P11980|KPYM_RAT	Pyruvate kinase isozymes M1/M2 OS=Rattus norvegicus GN=Pkm2 PE=1 SV=3	RAT	22
20	72.56	60.25	sp|P63245|GBLP_RAT	Guanine nucleotide-binding protein subunit beta-2-like 1 OS=Rattus norvegicus GN=Gnb2l1 PE=1 SV=3	RAT	25
21	38	16.41	sp|Q4FZT9|PSMD2_RAT	26S proteasome non-ATPase regulatory subunit 2 OS=Rattus norvegicus GN=Psmd2 PE=2 SV=1	RAT	10
22	75.84	30.87	sp|P21533|RL6_RAT	60S ribosomal protein L6 OS=Rattus norvegicus GN=Rpl6 PE=1 SV=5	RAT	13
23	43.89	17.38	sp|Q66X93|SND1_RAT	Staphylococcal nuclease domain-containing protein 1 OS=Rattus norvegicus GN=Snd1 PE=2 SV=1	RAT	12
24	38.02	17.82	sp|Q4G061|EIF3B_RAT	Eukaryotic translation initiation factor 3 subunit B OS=Rattus norvegicus GN=Eif3b PE=1 SV=1	RAT	10
25	50.87	25.44	sp|P05370|G6PD_RAT	Glucose-6-phosphate 1-dehydrogenase OS=Rattus norvegicus GN=G6pdx PE=1 SV=3	RAT	10
26	78.92	33.13	sp|P04642|LDHA_RAT	L-lactate dehydrogenase A chain OS=Rattus norvegicus GN=Ldha PE=1 SV=1	RAT	12
27	53.8	34.39	sp|Q08163|CAP1_RAT	Adenylyl cyclase-associated protein 1 OS=Rattus norvegicus GN=Cap1 PE=1 SV=3	RAT	16
28	60.44	30.87	sp|Q68FQ0|TCPE_RAT	T-complex protein 1 subunit epsilon OS=Rattus norvegicus GN=Cct5 PE=1 SV=1	RAT	11
29	23.36	2.993	sp|P38650|DYHC1_RAT	Cytoplasmic dynein 1 heavy chain 1 OS=Rattus norvegicus GN=Dync1h1 PE=2 SV=1	RAT	8
30	62.11	30.23	sp|P85968|6PGD_RAT	6-phosphogluconate dehydrogenase, decarboxylating OS=Rattus norvegicus GN=Pgd PE=1 SV=1	RAT	15
31	49.91	19.63	sp|Q6P502|TCPG_RAT	T-complex protein 1 subunit gamma OS=Rattus norvegicus GN=Cct3 PE=1 SV=1	RAT	10
32	39.54	34.22	sp|P62703|RS4X_RAT	40S ribosomal protein S4, X isoform OS=Rattus norvegicus GN=Rps4x PE=2 SV=2	RAT	13
33	53.64	22.8	sp|Q5XIM9|TCPB_RAT	T-complex protein 1 subunit beta OS=Rattus norvegicus GN=Cct2 PE=1 SV=3	RAT	12
34	51.78	18.53	sp|P50878|RL4_RAT	60S ribosomal protein L4 OS=Rattus norvegicus GN=Rpl4 PE=2 SV=3	RAT	15
35	54.55	26.04	sp|Q5RKI1|IF4A2_RAT	Eukaryotic initiation factor 4A-II OS=Rattus norvegicus GN=Eif4a2 PE=1 SV=1	RAT	9
36	55.35	20.13	sp|Q9EPH8|PABP1_RAT	Polyadenylate-binding protein 1 OS=Rattus norvegicus GN=Pabpc1 PE=2 SV=1	RAT	9
37	58.72	19.9	sp|Q6AXS5|PAIRB_RAT	Plasminogen activator inhibitor 1 RNA-binding protein OS=Rattus norvegicus GN=Serbp1 PE=1 SV=2	RAT	10
38	54.9	29.72	sp|P47942|DPYL2_RAT	Dihydropyrimidinase-related protein 2 OS=Rattus norvegicus GN=Dpysl2 PE=1 SV=1	RAT	12
39	55.92	38.84	sp|P19112|F16P1_RAT	Fructose-1,6-bisphosphatase 1 OS=Rattus norvegicus GN=Fbp1 PE=1 SV=2	RAT	10
40	41.15	29.9	sp|Q4V7C7|ARP3_RAT	Actin-related protein 3 OS=Rattus norvegicus GN=Actr3 PE=1 SV=1	RAT	10
41	54.58	50.51	sp|P38983|RSSA_RAT	40S ribosomal protein SA OS=Rattus norvegicus GN=Rpsa PE=1 SV=3	RAT	12
42	55.3	32.95	sp|P04764|ENOA_RAT	Alpha-enolase OS=Rattus norvegicus GN=Eno1 PE=1 SV=4	RAT	20
43	85.29	39.71	sp|P61314|RL15_RAT	60S ribosomal protein L15 OS=Rattus norvegicus GN=Rpl15 PE=1 SV=2	RAT	8
44	41.22	25.84	sp|O35567|PUR9_RAT	Bifunctional purine biosynthesis protein PURH OS=Rattus norvegicus GN=Atic PE=1 SV=2	RAT	8
45	52.64	27.4	sp|P62815|VATB2_RAT	V-type proton ATPase subunit B, brain isoform OS=Rattus norvegicus GN=Atp6v1b2 PE=1 SV=1	RAT	11
46	35.79	29.95	sp|Q5M7U6|ARP2_RAT	Actin-related protein 2 OS=Rattus norvegicus GN=Actr2 PE=2 SV=1	RAT	8
47	38.13	17.81	sp|P28480|TCPA_RAT	T-complex protein 1 subunit alpha OS=Rattus norvegicus GN=Cct1 PE=1 SV=1	RAT	8
48	27.64	20.22	sp|Q7TPB1|TCPD_RAT	T-complex protein 1 subunit delta OS=Rattus norvegicus GN=Cct4 PE=1 SV=3	RAT	10
49	45.84	24.04	sp|P50399|GDIB_RAT	Rab GDP dissociation inhibitor beta OS=Rattus norvegicus GN=Gdi2 PE=1 SV=2	RAT	10
50	33.48	9.55	sp|Q9QXQ0|ACTN4_RAT	Alpha-actinin-4 OS=Rattus norvegicus GN=Actn4 PE=1 SV=2	RAT	7
51	38.17	29.77	sp|P08699|LEG3_RAT	Galectin-3 OS=Rattus norvegicus GN=Lgals3 PE=1 SV=4	RAT	21
52	54.23	28.08	sp|P05426|RL7_RAT	60S ribosomal protein L7 OS=Rattus norvegicus GN=Rpl7 PE=1 SV=2	RAT	9
53	69.54	52.32	sp|Q64119|MYL6_RAT	Myosin light polypeptide 6 OS=Rattus norvegicus GN=Myl6 PE=1 SV=3	RAT	14
54	38.3	13.17	sp|O35763|MOES_RAT	Moesin OS=Rattus norvegicus GN=Msn PE=1 SV=3	RAT	10
55	54.84	23.74	sp|P82995|HS90A_RAT	Heat shock protein HSP 90-alpha OS=Rattus norvegicus GN=Hsp90aa1 PE=1 SV=3	RAT	20
56	32.04	6.962	sp|Q04462|SYVC_RAT	Valyl-tRNA synthetase OS=Rattus norvegicus GN=Vars PE=2 SV=2	RAT	6
57	55.29	17.71	sp|P61980|HNRPK_RAT	Heterogeneous nuclear ribonucleoprotein K OS=Rattus norvegicus GN=Hnrnpk PE=1 SV=1	RAT	6
58	57.68	24.57	sp|P27952|RS2_RAT	40S ribosomal protein S2 OS=Rattus norvegicus GN=Rps2 PE=1 SV=1	RAT	11
59	20.91	10.17	sp|P52296|IMB1_RAT	Importin subunit beta-1 OS=Rattus norvegicus GN=Kpnb1 PE=1 SV=1	RAT	6
60	76.32	51.97	sp|P19804|NDKB_RAT	Nucleoside diphosphate kinase B OS=Rattus norvegicus GN=Nme2 PE=1 SV=1	RAT	7
61	50.86	14.16	sp|P31000|VIME_RAT	Vimentin OS=Rattus norvegicus GN=Vim PE=1 SV=2	RAT	5
62	60.3	43.72	sp|Q63716|PRDX1_RAT	Peroxiredoxin-1 OS=Rattus norvegicus GN=Prdx1 PE=1 SV=1	RAT	9
63	48.87	22.18	sp|P62425|RL7A_RAT	60S ribosomal protein L7a OS=Rattus norvegicus GN=Rpl7a PE=1 SV=2	RAT	6
64	51.81	27.71	sp|Q63797|PSME1_RAT	Proteasome activator complex subunit 1 OS=Rattus norvegicus GN=Psme1 PE=2 SV=1	RAT	11
65	51.83	45.73	sp|P10111|PPIA_RAT	Peptidyl-prolyl cis-trans isomerase A OS=Rattus norvegicus GN=Ppia PE=1 SV=2	RAT	16
66	54.57	27.13	sp|P19945|RLA0_RAT	60S acidic ribosomal protein P0 OS=Rattus norvegicus GN=Rplp0 PE=1 SV=2	RAT	6
67	53.54	25.93	sp|P09895|RL5_RAT	60S ribosomal protein L5 OS=Rattus norvegicus GN=Rpl5 PE=1 SV=3	RAT	7
68	74.3	34.11	sp|Q6PDV7|RL10_RAT	60S ribosomal protein L10 OS=Rattus norvegicus GN=Rpl10 PE=1 SV=3	RAT	10
69	34.92	15.85	sp|P13383|NUCL_RAT	Nucleolin OS=Rattus norvegicus GN=Ncl PE=1 SV=3	RAT	10
70	72.6	36.06	sp|P62243|RS8_RAT	40S ribosomal protein S8 OS=Rattus norvegicus GN=Rps8 PE=1 SV=2	RAT	9
71	57.88	28.77	sp|P13084|NPM_RAT	Nucleophosmin OS=Rattus norvegicus GN=Npm1 PE=1 SV=1	RAT	10
72	56.64	25.37	sp|Q07936|ANXA2_RAT	Annexin A2 OS=Rattus norvegicus GN=Anxa2 PE=1 SV=2	RAT	7
73	35.29	34.95	sp|Q920J4|TXNL1_RAT	Thioredoxin-like protein 1 OS=Rattus norvegicus GN=Txnl1 PE=1 SV=3	RAT	7
74	34.23	18.46	sp|Q6P6V0|G6PI_RAT	Glucose-6-phosphate isomerase OS=Rattus norvegicus GN=Gpi PE=1 SV=1	RAT	9
75	59.1	23.22	sp|Q6URK4|ROA3_RAT	Heterogeneous nuclear ribonucleoprotein A3 OS=Rattus norvegicus GN=Hnrnpa3 PE=1 SV=1	RAT	6
76	58.23	38.61	sp|P62282|RS11_RAT	40S ribosomal protein S11 OS=Rattus norvegicus GN=Rps11 PE=1 SV=3	RAT	7
77	62.88	55.3	sp|P63324|RS12_RAT	40S ribosomal protein S12 OS=Rattus norvegicus GN=Rps12 PE=1 SV=2	RAT	11
78	52.94	30.39	sp|P24050|RS5_RAT	40S ribosomal protein S5 OS=Rattus norvegicus GN=Rps5 PE=2 SV=3	RAT	7
79	53.79	20.83	sp|P49242|RS3A_RAT	40S ribosomal protein S3a OS=Rattus norvegicus GN=Rps3a PE=1 SV=2	RAT	9
80	63.03	38.18	sp|P63326|RS10_RAT	40S ribosomal protein S10 OS=Rattus norvegicus GN=Rps10 PE=2 SV=1	RAT	7
81	66.21	37.93	sp|P17074|RS19_RAT	40S ribosomal protein S19 OS=Rattus norvegicus GN=Rps19 PE=2 SV=3	RAT	8
82	81.51	23.29	sp|P62250|RS16_RAT	40S ribosomal protein S16 OS=Rattus norvegicus GN=Rps16 PE=1 SV=2	RAT	6
83	21.65	9.294	sp|P09811|PYGL_RAT	Glycogen phosphorylase, liver form OS=Rattus norvegicus GN=Pygl PE=1 SV=5	RAT	5
84	45.73	36.32	sp|P17220|PSA2_RAT	Proteasome subunit alpha type-2 OS=Rattus norvegicus GN=Psma2 PE=1 SV=3	RAT	7
85	69.35	32.16	sp|Q5XFX0|TAGL2_RAT	Transgelin-2 OS=Rattus norvegicus GN=Tagln2 PE=1 SV=1	RAT	7
86	55.11	28.98	sp|P62718|RL18A_RAT	60S ribosomal protein L18a OS=Rattus norvegicus GN=Rpl18a PE=2 SV=1	RAT	5
87	47.53	22.43	sp|P18420|PSA1_RAT	Proteasome subunit alpha type-1 OS=Rattus norvegicus GN=Psma1 PE=1 SV=2	RAT	6
88	21.32	11.1	sp|Q3T1L0|A16A1_RAT	Aldehyde dehydrogenase family 16 member A1 OS=Rattus norvegicus GN=Aldh16a1 PE=2 SV=1	RAT	7
89	47.31	21.77	sp|O88656|ARC1B_RAT	Actin-related protein 2/3 complex subunit 1B OS=Rattus norvegicus GN=Arpc1b PE=2 SV=3	RAT	9
90	62.37	37.63	sp|P62083|RS7_RAT	40S ribosomal protein S7 OS=Rattus norvegicus GN=Rps7 PE=1 SV=1	RAT	10
91	43.6	25.12	sp|P41123|RL13_RAT	60S ribosomal protein L13 OS=Rattus norvegicus GN=Rpl13 PE=1 SV=2	RAT	8
92	44.49	35.43	sp|P48004|PSA7_RAT	Proteasome subunit alpha type-7 OS=Rattus norvegicus GN=Psma7 PE=1 SV=1	RAT	5
93	65.58	54.55	sp|Q3T1J1|IF5A1_RAT	Eukaryotic translation initiation factor 5A-1 OS=Rattus norvegicus GN=Eif5a PE=1 SV=3	RAT	9
95	49	19.68	sp|P62755|RS6_RAT	40S ribosomal protein S6 OS=Rattus norvegicus GN=Rps6 PE=1 SV=1	RAT	4
96	53.09	24.69	sp|P62909|RS3_RAT	40S ribosomal protein S3 OS=Rattus norvegicus GN=Rps3 PE=2 SV=1	RAT	6
97	57.04	46.67	sp|P04644|RS17_RAT	40S ribosomal protein S17 OS=Rattus norvegicus GN=Rps17 PE=2 SV=3	RAT	6
98	42.44	19.75	sp|Q63798|PSME2_RAT	Proteasome activator complex subunit 2 OS=Rattus norvegicus GN=Psme2 PE=2 SV=3	RAT	4
99	40.4	22.52	sp|P13471|RS14_RAT	40S ribosomal protein S14 OS=Rattus norvegicus GN=Rps14 PE=2 SV=3	RAT	5
100	55.15	23.2	sp|P29314|RS9_RAT	40S ribosomal protein S9 OS=Rattus norvegicus GN=Rps9 PE=1 SV=4	RAT	6
101	38.32	16.8	sp|P07335|KCRB_RAT	Creatine kinase B-type OS=Rattus norvegicus GN=Ckb PE=1 SV=2	RAT	4
102	44.64	22.84	sp|P85973|PNPH_RAT	Purine nucleoside phosphorylase OS=Rattus norvegicus GN=Np PE=1 SV=1	RAT	4
103	33.94	11.85	sp|Q63569|PRS6A_RAT	26S protease regulatory subunit 6A OS=Rattus norvegicus GN=Psmc3 PE=2 SV=1	RAT	3
104	62.65	25.3	sp|P45592|COF1_RAT	Cofilin-1 OS=Rattus norvegicus GN=Cfl1 PE=1 SV=3	RAT	6
105	48.33	12.67	sp|P85970|ARPC2_RAT	Actin-related protein 2/3 complex subunit 2 OS=Rattus norvegicus GN=Arpc2 PE=1 SV=1	RAT	5
106	80.85	23.94	sp|P12001|RL18_RAT	60S ribosomal protein L18 OS=Rattus norvegicus GN=Rpl18 PE=2 SV=2	RAT	4
107	70.95	27.7	sp|P18445|RL27A_RAT	60S ribosomal protein L27a OS=Rattus norvegicus GN=Rpl27a PE=1 SV=3	RAT	4
108	69.23	36.92	sp|P62246|RS15A_RAT	40S ribosomal protein S15a OS=Rattus norvegicus GN=Rps15a PE=1 SV=2	RAT	5
109	23.36	5.273	sp|P16638|ACLY_RAT	ATP-citrate synthase OS=Rattus norvegicus GN=Acly PE=1 SV=1	RAT	5
110	34.49	10.42	sp|P21531|RL3_RAT	60S ribosomal protein L3 OS=Rattus norvegicus GN=Rpl3 PE=1 SV=3	RAT	5
111	61.09	26.46	sp|P62919|RL8_RAT	60S ribosomal protein L8 OS=Rattus norvegicus GN=Rpl8 PE=2 SV=2	RAT	4
112	67.39	30.43	sp|P24049|RL17_RAT	60S ribosomal protein L17 OS=Rattus norvegicus GN=Rpl17 PE=2 SV=3	RAT	5
113	38.17	11.26	sp|P81718|PTN6_RAT	Tyrosine-protein phosphatase non-receptor type 6 OS=Rattus norvegicus GN=Ptpn6 PE=1 SV=1	RAT	4
114	33.81	18.23	sp|P16617|PGK1_RAT	Phosphoglycerate kinase 1 OS=Rattus norvegicus GN=Pgk1 PE=1 SV=2	RAT	4
115	71.08	45.78	sp|P05765|RS21_RAT	40S ribosomal protein S21 OS=Rattus norvegicus GN=Rps21 PE=1 SV=1	RAT	5
116	53.59	17.68	sp|Q62785|HAP28_RAT	28 kDa heat- and acid-stable phosphoprotein OS=Rattus norvegicus GN=Pdap1 PE=1 SV=1	RAT	5
117	30.73	11.31	sp|P06761|GRP78_RAT	78 kDa glucose-regulated protein OS=Rattus norvegicus GN=Hspa5 PE=1 SV=1	RAT	5
118	32.67	6.506	sp|Q5M9G3|CAPR1_RAT	Caprin-1 OS=Rattus norvegicus GN=Caprin1 PE=1 SV=2	RAT	3
119	64.53	38.37	sp|P18666|MRLC2_RAT	Myosin regulatory light chain MRLC2 OS=Rattus norvegicus GN=Mylc2b PE=2 SV=3	RAT	7
120	54.8	29.38	sp|P62634|CNBP_RAT	Cellular nucleic acid-binding protein OS=Rattus norvegicus GN=Cnbp PE=2 SV=1	RAT	5
121	56.25	19.69	sp|P04256|ROA1_RAT	Heterogeneous nuclear ribonucleoprotein A1 OS=Rattus norvegicus GN=Hnrnpa1 PE=1 SV=3	RAT	7
122	35.22	13.79	sp|P62198|PRS8_RAT	26S protease regulatory subunit 8 OS=Rattus norvegicus GN=Psmc5 PE=1 SV=1	RAT	4
123	55.17	36.55	sp|P62845|RS15_RAT	40S ribosomal protein S15 OS=Rattus norvegicus GN=Rps15 PE=1 SV=2	RAT	4
124	42.59	28.14	sp|P34067|PSB4_RAT	Proteasome subunit beta type-4 OS=Rattus norvegicus GN=Psmb4 PE=1 SV=2	RAT	4
125	45.52	18.62	sp|P12749|RL26_RAT	60S ribosomal protein L26 OS=Rattus norvegicus GN=Rpl26 PE=1 SV=1	RAT	3
126	27.41	5.815	sp|Q2PQA9|KINH_RAT	Kinesin-1 heavy chain OS=Rattus norvegicus GN=Kif5b PE=2 SV=1	RAT	3
127	55.71	37.86	sp|P62963|PROF1_RAT	Profilin-1 OS=Rattus norvegicus GN=Pfn1 PE=1 SV=2	RAT	4
128	23.62	7.874	sp|Q505J8|SYFA_RAT	Phenylalanyl-tRNA synthetase alpha chain OS=Rattus norvegicus GN=Farsa PE=1 SV=1	RAT	3
129	19.63	7.987	sp|Q4QQT4|2AAB_RAT	Serine/threonine-protein phosphatase 2A 65 kDa regulatory subunit A beta isoform OS=Rattus norvegicus GN=Ppp2r1b PE=2 SV=1	RAT	3
131	70.31	31.77	sp|P17077|RL9_RAT	60S ribosomal protein L9 OS=Rattus norvegicus GN=Rpl9 PE=1 SV=1	RAT	4
132	38.31	20.69	sp|P21670|PSA4_RAT	Proteasome subunit alpha type-4 OS=Rattus norvegicus GN=Psma4 PE=1 SV=1	RAT	4
133	65.1	32.89	sp|P62161|CALM_RAT	Calmodulin OS=Rattus norvegicus GN=Calm1 PE=1 SV=2	RAT	5
134	50.27	12.43	sp|O35987|NSF1C_RAT	NSFL1 cofactor p47 OS=Rattus norvegicus GN=Nsfl1c PE=1 SV=1	RAT	4
135	35.83	18.75	sp|P18421|PSB1_RAT	Proteasome subunit beta type-1 OS=Rattus norvegicus GN=Psmb1 PE=1 SV=3	RAT	3
136	41.5	16.34	sp|Q9R1T3|CATZ_RAT	Cathepsin Z OS=Rattus norvegicus GN=Ctsz PE=1 SV=2	RAT	4
137	34.95	11.57	sp|P10760|SAHH_RAT	Adenosylhomocysteinase OS=Rattus norvegicus GN=Ahcy PE=1 SV=3	RAT	3
138	44.28	22.39	sp|P40307|PSB2_RAT	Proteasome subunit beta type-2 OS=Rattus norvegicus GN=Psmb2 PE=1 SV=1	RAT	4
139	23.56	9.615	sp|P18418|CALR_RAT	Calreticulin OS=Rattus norvegicus GN=Calr PE=1 SV=1	RAT	3
140	25.78	10.36	sp|Q794E4|HNRPF_RAT	Heterogeneous nuclear ribonucleoprotein F OS=Rattus norvegicus GN=Hnrnpf PE=1 SV=3	RAT	8
141	38.78	17.55	sp|P63102|1433Z_RAT	14-3-3 protein zeta/delta OS=Rattus norvegicus GN=Ywhaz PE=1 SV=1	RAT	3
142	52.31	12.14	sp|P07150|ANXA1_RAT	Annexin A1 OS=Rattus norvegicus GN=Anxa1 PE=1 SV=2	RAT	4
143	78.95	74.56	sp|P19944|RLA1_RAT	60S acidic ribosomal protein P1 OS=Rattus norvegicus GN=Rplp1 PE=3 SV=1	RAT	4
144	37.56	22.93	sp|P40112|PSB3_RAT	Proteasome subunit beta type-3 OS=Rattus norvegicus GN=Psmb3 PE=1 SV=1	RAT	3
145	68.42	19.08	sp|P62271|RS18_RAT	40S ribosomal protein S18 OS=Rattus norvegicus GN=Rps18 PE=1 SV=3	RAT	4
146	22.74	10.79	sp|Q68FS4|AMPL_RAT	Cytosol aminopeptidase OS=Rattus norvegicus GN=Lap3 PE=1 SV=1	RAT	3
147	60.26	24.5	sp|P62278|RS13_RAT	40S ribosomal protein S13 OS=Rattus norvegicus GN=Rps13 PE=2 SV=2	RAT	4
148	18.37	9.694	sp|P23785|GRN_RAT	Granulins OS=Rattus norvegicus GN=Grn PE=1 SV=3	RAT	3
149	29.06	17.5	sp|Q32PX2|MCA2_RAT	Multisynthetase complex auxiliary component p38 OS=Rattus norvegicus GN=Jtv1 PE=2 SV=1	RAT	3
150	64.35	40.87	sp|P62890|RL30_RAT	60S ribosomal protein L30 OS=Rattus norvegicus GN=Rpl30 PE=2 SV=2	RAT	5
151	28.97	8.47	sp|P48037|ANXA6_RAT	Annexin A6 OS=Rattus norvegicus GN=Anxa6 PE=1 SV=2	RAT	4
152	37.35	24.9	sp|P48500|TPIS_RAT	Triosephosphate isomerase OS=Rattus norvegicus GN=Tpi1 PE=1 SV=2	RAT	3
153	59.38	27.5	sp|P20280|RL21_RAT	60S ribosomal protein L21 OS=Rattus norvegicus GN=Rpl21 PE=1 SV=3	RAT	4
154	62.61	56.52	sp|P02401|RLA2_RAT	60S acidic ribosomal protein P2 OS=Rattus norvegicus GN=Rplp2 PE=1 SV=2	RAT	5
155	11.03	8.974	sp|Q9Z2G8|NP1L1_RAT	Nucleosome assembly protein 1-like 1 OS=Rattus norvegicus GN=Nap1l1 PE=2 SV=1	RAT	3
156	25.87	18.88	sp|Q3T1K5|CAZA2_RAT	F-actin-capping protein subunit alpha-2 OS=Rattus norvegicus GN=Capza2 PE=1 SV=1	RAT	3
157	47.98	30.3	sp|P35704|PRDX2_RAT	Peroxiredoxin-2 OS=Rattus norvegicus GN=Prdx2 PE=1 SV=3	RAT	3
158	27.54	14.13	sp|P28064|PSB8_RAT	Proteasome subunit beta type-8 OS=Rattus norvegicus GN=Psmb8 PE=2 SV=3	RAT	3
159	33.24	12.68	sp|P04897|GNAI2_RAT	Guanine nucleotide-binding protein G(i), alpha-2 subunit OS=Rattus norvegicus GN=Gnai2 PE=1 SV=3	RAT	4
160	20.99	3.463	sp|O88761|PSMD1_RAT	26S proteasome non-ATPase regulatory subunit 1 OS=Rattus norvegicus GN=Psmd1 PE=2 SV=1	RAT	2
161	53.11	35.11	sp|Q4QRB4|TBB3_RAT	Tubulin beta-3 chain OS=Rattus norvegicus GN=Tubb3 PE=1 SV=1	RAT	22
162	32.72	19.82	sp|P62907|RL10A_RAT	60S ribosomal protein L10a OS=Rattus norvegicus GN=Rpl10a PE=1 SV=2	RAT	3
163	20.77	4.615	sp|Q68FP1|GELS_RAT	Gelsolin OS=Rattus norvegicus GN=Gsn PE=1 SV=1	RAT	2
164	51.04	12.03	sp|P34064|PSA5_RAT	Proteasome subunit alpha type-5 OS=Rattus norvegicus GN=Psma5 PE=2 SV=1	RAT	2
165	38.34	6.467	sp|Q63347|PRS7_RAT	26S protease regulatory subunit 7 OS=Rattus norvegicus GN=Psmc2 PE=1 SV=3	RAT	2
166	54.69	30.47	sp|P47198|RL22_RAT	60S ribosomal protein L22 OS=Rattus norvegicus GN=Rpl22 PE=2 SV=2	RAT	3
167	61.79	18.7	sp|P17078|RL35_RAT	60S ribosomal protein L35 OS=Rattus norvegicus GN=Rpl35 PE=1 SV=3	RAT	3
168	16.67	11.38	sp|P60901|PSA6_RAT	Proteasome subunit alpha type-6 OS=Rattus norvegicus GN=Psma6 PE=1 SV=1	RAT	2
169	37.5	23.53	sp|P61354|RL27_RAT	60S ribosomal protein L27 OS=Rattus norvegicus GN=Rpl27 PE=2 SV=2	RAT	2
170	30.91	18.79	sp|P23358|RL12_RAT	60S ribosomal protein L12 OS=Rattus norvegicus GN=Rpl12 PE=2 SV=1	RAT	4
171	16.08	4.429	sp|Q66HA8|HS105_RAT	Heat shock protein 105 kDa OS=Rattus norvegicus GN=Hsph1 PE=1 SV=1	RAT	2
172	29.06	9.852	sp|P35427|RL13A_RAT	60S ribosomal protein L13a OS=Rattus norvegicus GN=Rpl13a PE=1 SV=2	RAT	3
173	15.53	3.283	sp|Q64560|TPP2_RAT	Tripeptidyl-peptidase 2 OS=Rattus norvegicus GN=Tpp2 PE=2 SV=3	RAT	2
174	29.13	3.049	sp|Q5M7V8|TR150_RAT	Thyroid hormone receptor-associated protein 3 OS=Rattus norvegicus GN=Thrap3 PE=1 SV=1	RAT	2
175	69.09	19.09	sp|P04646|RL35A_RAT	60S ribosomal protein L35a OS=Rattus norvegicus GN=Rpl35a PE=3 SV=1	RAT	3
176	19.65	6.801	sp|P63036|DNJA1_RAT	DnaJ homolog subfamily A member 1 OS=Rattus norvegicus GN=Dnaja1 PE=2 SV=1	RAT	4
177	58.39	15.33	sp|P17702|RL28_RAT	60S ribosomal protein L28 OS=Rattus norvegicus GN=Rpl28 PE=1 SV=4	RAT	2
178	20.53	2.567	sp|P27653|C1TC_RAT	C-1-tetrahydrofolate synthase, cytoplasmic OS=Rattus norvegicus GN=Mthfd1 PE=1 SV=3	RAT	2
179	12.05	6.601	sp|Q5RKI0|WDR1_RAT	WD repeat-containing protein 1 OS=Rattus norvegicus GN=Wdr1 PE=1 SV=3	RAT	2
180	24.29	11.43	sp|P62832|RL23_RAT	60S ribosomal protein L23 OS=Rattus norvegicus GN=Rpl23 PE=2 SV=1	RAT	2
181	9.788	0.6444	sp|Q63638|SPEG_RAT	Striated muscle-specific serine/threonine protein kinase OS=Rattus norvegicus GN=Speg PE=2 SV=2	RAT	2
182	62.42	12.1	sp|P83732|RL24_RAT	60S ribosomal protein L24 OS=Rattus norvegicus GN=Rpl24 PE=1 SV=1	RAT	3
183	25.64	4.32	sp|Q9Z1X1|ESYT1_RAT	Extended synaptotagmin-1 OS=Rattus norvegicus GN=Fam62a PE=2 SV=1	RAT	2
184	14.21	5.838	sp|P47860|K6PP_RAT	6-phosphofructokinase type C OS=Rattus norvegicus GN=Pfkp PE=2 SV=2	RAT	2
185	24.21	8.232	sp|P13221|AATC_RAT	Aspartate aminotransferase, cytoplasmic OS=Rattus norvegicus GN=Got1 PE=1 SV=3	RAT	2
186	41.18	8.456	sp|Q5XI32|CAPZB_RAT	F-actin-capping protein subunit beta OS=Rattus norvegicus GN=Capzb PE=1 SV=1	RAT	2
187	18.9	9.33	sp|Q63570|PRS6B_RAT	26S protease regulatory subunit 6B OS=Rattus norvegicus GN=Psmc4 PE=1 SV=1	RAT	2
188	16.54	4.953	sp|P52303|AP1B1_RAT	AP-1 complex subunit beta-1 OS=Rattus norvegicus GN=Ap1b1 PE=1 SV=1	RAT	2
189	39.33	14.61	sp|P62914|RL11_RAT	60S ribosomal protein L11 OS=Rattus norvegicus GN=Rpl11 PE=1 SV=2	RAT	5
190	12.74	3.929	sp|O88600|HSP74_RAT	Heat shock 70 kDa protein 4 OS=Rattus norvegicus GN=Hspa4 PE=1 SV=1	RAT	2
191	28.62	9.434	sp|P60892|PRPS1_RAT	Ribose-phosphate pyrophosphokinase 1 OS=Rattus norvegicus GN=Prps1 PE=1 SV=2	RAT	3
192	62.41	20.3	sp|P62850|RS24_RAT	40S ribosomal protein S24 OS=Rattus norvegicus GN=Rps24 PE=2 SV=1	RAT	4
193	51.09	21.74	sp|P61515|RL37A_RAT	60S ribosomal protein L37a OS=Rattus norvegicus GN=Rpl37a PE=1 SV=2	RAT	3
194	16.22	4.324	sp|Q641Y8|DDX1_RAT	ATP-dependent RNA helicase DDX1 OS=Rattus norvegicus GN=Ddx1 PE=2 SV=1	RAT	2
195	25.93	4.67	sp|Q7TQ20|DNJC2_RAT	DnaJ homolog subfamily C member 2 OS=Rattus norvegicus GN=Dnajc2 PE=2 SV=1	RAT	2
196	17.23	7.385	sp|B0BNA7|EIF3I_RAT	Eukaryotic translation initiation factor 3 subunit I OS=Rattus norvegicus GN=Eif3i PE=2 SV=1	RAT	2
197	25.45	6.136	sp|Q63081|PDIA6_RAT	Protein disulfide-isomerase A6 OS=Rattus norvegicus GN=Pdia6 PE=1 SV=2	RAT	2
198	20.18	5.208	sp|O88797|DAB2_RAT	Disabled homolog 2 OS=Rattus norvegicus GN=Dab2 PE=1 SV=1	RAT	2
199	30.72	10.97	sp|P55260|ANXA4_RAT	Annexin A4 OS=Rattus norvegicus GN=Anxa4 PE=2 SV=3	RAT	2
200	16.71	6.824	sp|P51583|PUR6_RAT	Multifunctional protein ADE2 OS=Rattus norvegicus GN=Paics PE=2 SV=3	RAT	2
201	61.68	11.21	sp|Q63507|RL14_RAT	60S ribosomal protein L14 OS=Rattus norvegicus GN=Rpl14 PE=1 SV=3	RAT	2
202	13.75	9.456	sp|Q6AYC4|CAPG_RAT	Macrophage-capping protein OS=Rattus norvegicus GN=Capg PE=1 SV=1	RAT	2
203	31.3	20.87	sp|P62856|RS26_RAT	40S ribosomal protein S26 OS=Rattus norvegicus GN=Rps26 PE=3 SV=3	RAT	3
204	12.28	4.825	sp|P60123|RUVB1_RAT	RuvB-like 1 OS=Rattus norvegicus GN=Ruvbl1 PE=1 SV=1	RAT	2
205	20.16	11.69	sp|P08081|CLCA_RAT	Clathrin light chain A OS=Rattus norvegicus GN=Clta PE=1 SV=1	RAT	2
206	15.32	7.661	sp|Q8K1Q0|NMT1_RAT	Glycylpeptide N-tetradecanoyltransferase 1 OS=Rattus norvegicus GN=Nmt1 PE=2 SV=1	RAT	2
207	62.32	30.43	sp|P62859|RS28_RAT	40S ribosomal protein S28 OS=Rattus norvegicus GN=Rps28 PE=1 SV=1	RAT	2
208	38.46	16.67	sp|P62752|RL23A_RAT	60S ribosomal protein L23a OS=Rattus norvegicus GN=Rpl23a PE=2 SV=1	RAT	2
209	35.32	12.94	sp|P04041|GPX1_RAT	Glutathione peroxidase 1 OS=Rattus norvegicus GN=Gpx1 PE=1 SV=4	RAT	2
210	17.11	17.11	sp|P62989|UBIQ_RAT	Ubiquitin OS=Rattus norvegicus GN=Rps27a PE=1 SV=1	RAT	2
211	21.36	4.854	sp|O35824|DNJA2_RAT	DnaJ homolog subfamily A member 2 OS=Rattus norvegicus GN=Dnaja2 PE=2 SV=1	RAT	2
213	25.43	6.143	sp|P31977|EZRI_RAT	Ezrin OS=Rattus norvegicus GN=Ezr PE=1 SV=3	RAT	6
214	32.84	3.188	sp|Q9JLT0|MYH10_RAT	Myosin-10 OS=Rattus norvegicus GN=Myh10 PE=1 SV=1	RAT	6
216	43.37	8.673	sp|P84100|RL19_RAT	60S ribosomal protein L19 OS=Rattus norvegicus GN=Rpl19 PE=1 SV=1	RAT	2
224	64.04	38.65	sp|Q6P9T8|TBB2C_RAT	Tubulin beta-2C chain OS=Rattus norvegicus GN=Tubb2c PE=1 SV=1	RAT	26
232	24.7	8.097	sp|P61983|1433G_RAT	14-3-3 protein gamma OS=Rattus norvegicus GN=Ywhag PE=1 SV=2	RAT	2
238	51.25	18.28	sp|Q62764|DBPA_RAT	DNA-binding protein A OS=Rattus norvegicus GN=Csda PE=2 SV=1	RAT	8
241	29.8	11.37	sp|P62260|1433E_RAT	14-3-3 protein epsilon OS=Rattus norvegicus GN=Ywhae PE=1 SV=1	RAT	2
243	67.04	51	sp|Q6AYZ1|TBA1C_RAT	Tubulin alpha-1C chain OS=Rattus norvegicus GN=Tuba1c PE=1 SV=1	RAT	29
246	49.65	18.88	sp|P62268|RS23_RAT	40S ribosomal protein S23 OS=Rattus norvegicus GN=Rps23 PE=2 SV=3	RAT	3
249	66.84	20.16	sp|P62738|ACTA_RAT	Actin, aortic smooth muscle OS=Rattus norvegicus GN=Acta2 PE=1 SV=1	RAT	20
249	67.02	20.21	sp|P63269|ACTH_RAT	Actin, gamma-enteric smooth muscle OS=Rattus norvegicus GN=Actg2 PE=2 SV=1	RAT	20
249	66.31	23.08	sp|P68035|ACTC_RAT	Actin, alpha cardiac muscle 1 OS=Rattus norvegicus GN=Actc1 PE=1 SV=1	RAT	26
249	66.31	23.08	sp|P68136|ACTS_RAT	Actin, alpha skeletal muscle OS=Rattus norvegicus GN=Acta1 PE=2 SV=1	RAT	26
267	25.17	5.791	sp|Q6AY09|HNRH2_RAT	Heterogeneous nuclear ribonucleoprotein H2 OS=Rattus norvegicus GN=Hnrnph2 PE=1 SV=1	RAT	2
267	28.06	7.35	sp|Q8VHV7|HNRH1_RAT	Heterogeneous nuclear ribonucleoprotein H OS=Rattus norvegicus GN=Hnrnph1 PE=1 SV=2	RAT	7
270	10.32	5.31	sp|P00787|CATB_RAT	Cathepsin B OS=Rattus norvegicus GN=Ctsb PE=1 SV=2	RAT	2
299	73.87	66.13	sp|P63259|ACTG_RAT	Actin, cytoplasmic 2 OS=Rattus norvegicus GN=Actg1 PE=1 SV=1	RAT	118
305	11.34	2.538	sp|P35565|CALX_RAT	Calnexin OS=Rattus norvegicus GN=Canx PE=1 SV=1	RAT	2
308	71.21	50	sp|Q5XIF6|TBA4A_RAT	Tubulin alpha-4A chain OS=Rattus norvegicus GN=Tuba4a PE=2 SV=1	RAT	25
309	64.53	27.91	sp|P13832|MRLCA_RAT	Myosin regulatory light chain RLC-A OS=Rattus norvegicus GN=Rlc-a PE=2 SV=2	RAT	5
310	42.28	9.756	sp|P35213|1433B_RAT	14-3-3 protein beta/alpha OS=Rattus norvegicus GN=Ywhab PE=1 SV=3	RAT	2
324	38.75	23.75	sp|P62982|RS27A_RAT	40S ribosomal protein S27a OS=Rattus norvegicus GN=Rps27a PE=1 SV=1	RAT	3
329	19.61	19.61	sp|P62893|RL39_RAT	60S ribosomal protein L39 OS=Rattus norvegicus GN=Rpl39 PE=1 SV=2	RAT	2
340	31.5	12	sp|P16409|MYL3_RAT	Myosin light chain 3 OS=Rattus norvegicus GN=Myl3 PE=1 SV=2	RAT	2
346	14.85	3.563	sp|P09812|PYGM_RAT	Glycogen phosphorylase, muscle form OS=Rattus norvegicus GN=Pygm PE=2 SV=5	RAT	2
349	17.67	4.732	sp|P43138|APEX1_RAT	DNA-(apurinic or apyrimidinic site) lyase OS=Rattus norvegicus GN=Apex1 PE=2 SV=2	RAT	2
367	39	10.92	sp|P55063|HS71L_RAT	Heat shock 70 kDa protein 1L OS=Rattus norvegicus GN=Hspa1l PE=2 SV=2	RAT	4
371	53.78	24.41	sp|P62632|EF1A2_RAT	Elongation factor 1-alpha 2 OS=Rattus norvegicus GN=Eef1a2 PE=2 SV=1	RAT	15
374	28.67	12.24	sp|B2GUZ5|CAZA1_RAT	F-actin-capping protein subunit alpha-1 OS=Rattus norvegicus GN=Capza1 PE=1 SV=1	RAT	2
383	65.62	46.07	sp|P85108|TBB2A_RAT	Tubulin beta-2A chain OS=Rattus norvegicus GN=Tubb2a PE=1 SV=1	RAT	33
395	42.34	8.215	sp|P14659|HSP72_RAT	Heat shock-related 70 kDa protein 2 OS=Rattus norvegicus GN=Hspa2 PE=2 SV=2	RAT	7
402	39.63	10.76	sp|Q07439|HSP71_RAT	Heat shock 70 kDa protein 1A/1B OS=Rattus norvegicus GN=Hspa1a PE=2 SV=2	RAT	7
407	28.16	5.6	sp|Q6IMF3|K2C1_RAT	Keratin, type II cytoskeletal 1 OS=Rattus norvegicus GN=Krt1 PE=2 SV=1	RAT	3
456	30.72	7.848	sp|Q9Z1P2|ACTN1_RAT	Alpha-actinin-1 OS=Rattus norvegicus GN=Actn1 PE=1 SV=1	RAT	6
517	34.16	13.77	sp|P09117|ALDOC_RAT	Fructose-bisphosphate aldolase C OS=Rattus norvegicus GN=Aldoc PE=1 SV=3	RAT	6
519	46.55	30.73	sp|Q6AY56|TBA8_RAT	Tubulin alpha-8 chain OS=Rattus norvegicus GN=Tuba8 PE=2 SV=1	RAT	17
708	28.9	4.239	sp|Q6IG01|K2C1B_RAT	Keratin, type II cytoskeletal 1b OS=Rattus norvegicus GN=Krt77 PE=2 SV=1	RAT	2
957	34.29	4.069	sp|Q63862|MYH11_RAT	Myosin-11 (Fragments) OS=Rattus norvegicus GN=Myh11 PE=2 SV=3	RAT	5
1096	31.57	9.217	sp|P07323|ENOG_RAT	Gamma-enolase OS=Rattus norvegicus GN=Eno2 PE=1 SV=2	RAT	9

## Sheet: adult-derived DC only - Table 1
Accession	Protein Name
sp|Q91ZN1|COR1A_RAT	Coronin-1A OS=Rattus norvegicus GN=Coro1a PE=1 SV=3
sp|P04906|GSTP1_RAT	Glutathione S-transferase P OS=Rattus norvegicus GN=Gstp1 PE=1 SV=2
sp|P85845|FSCN1_RAT	Fascin (Fragments) OS=Rattus norvegicus GN=Fscn1 PE=1 SV=1
sp|P00697|LYSC1_RAT	Lysozyme C-1 OS=Rattus norvegicus GN=Lyz1 PE=1 SV=2
sp|P16391|HA12_RAT	RT1 class I histocompatibility antigen, AA alpha chain OS=Rattus norvegicus PE=1 SV=2
sp|P30835|K6PL_RAT	6-phosphofructokinase, liver type OS=Rattus norvegicus GN=Pfkl PE=2 SV=3
sp|O89046|COR1B_RAT	Coronin-1B OS=Rattus norvegicus GN=Coro1b PE=1 SV=1
sp|P80067|CATC_RAT	Dipeptidyl-peptidase 1 OS=Rattus norvegicus GN=Ctsc PE=1 SV=3
sp|P11598|PDIA3_RAT	Protein disulfide-isomerase A3 OS=Rattus norvegicus GN=Pdia3 PE=1 SV=2
sp|P53534|PYGB_RAT	Glycogen phosphorylase, brain form (Fragment) OS=Rattus norvegicus GN=Pygb PE=1 SV=3
sp|Q9JK11|RTN4_RAT	Reticulon-4 OS=Rattus norvegicus GN=Rtn4 PE=1 SV=1
sp|Q63598|PLST_RAT	Plastin-3 OS=Rattus norvegicus GN=Pls3 PE=2 SV=1
sp|P09606|GLNA_RAT	Glutamine synthetase OS=Rattus norvegicus GN=Glul PE=1 SV=3
sp|P04905|GSTM1_RAT	Glutathione S-transferase Mu 1 OS=Rattus norvegicus GN=Gstm1 PE=1 SV=2
sp|P20037|HA2B_RAT	RT1 class II histocompatibility antigen, B alpha chain OS=Rattus norvegicus PE=3 SV=1
sp|P61107|RAB14_RAT	Ras-related protein Rab-14 OS=Rattus norvegicus GN=Rab14 PE=2 SV=3
sp|P14408|FUMH_RAT	Fumarate hydratase, mitochondrial OS=Rattus norvegicus GN=Fh PE=1 SV=1
sp|O35303|DNM1L_RAT	Dynamin-1-like protein OS=Rattus norvegicus GN=Dnm1l PE=1 SV=1
sp|P63159|HMGB1_RAT	High mobility group protein B1 OS=Rattus norvegicus GN=Hmgb1 PE=1 SV=2
sp|P23514|COPB_RAT	Coatomer subunit beta OS=Rattus norvegicus GN=Copb1 PE=1 SV=1
sp|P62193|PRS4_RAT	26S protease regulatory subunit 4 OS=Rattus norvegicus GN=Psmc1 PE=2 SV=1
sp|P68511|1433F_RAT	14-3-3 protein eta OS=Rattus norvegicus GN=Ywhah PE=1 SV=2
sp|P47875|CSRP1_RAT	Cysteine and glycine-rich protein 1 OS=Rattus norvegicus GN=Csrp1 PE=2 SV=2
sp|P05942|S10A4_RAT	Protein S100-A4 OS=Rattus norvegicus GN=S100a4 PE=2 SV=1
sp|P04157|CD45_RAT	Leukocyte common antigen OS=Rattus norvegicus GN=Ptprc PE=2 SV=2
sp|P97536|CAND1_RAT	Cullin-associated NEDD8-dissociated protein 1 OS=Rattus norvegicus GN=Cand1 PE=1 SV=1
sp|O88989|MDHC_RAT	Malate dehydrogenase, cytoplasmic OS=Rattus norvegicus GN=Mdh1 PE=1 SV=3
sp|Q6AYH5|DCTN2_RAT	Dynactin subunit 2 OS=Rattus norvegicus GN=Dctn2 PE=1 SV=1
sp|Q9QZA2|PDC6I_RAT	Programmed cell death 6-interacting protein OS=Rattus norvegicus GN=Pdcd6ip PE=1 SV=2
sp|Q07009|CAN2_RAT	Calpain-2 catalytic subunit OS=Rattus norvegicus GN=Capn2 PE=1 SV=3
sp|P10960|SAP_RAT	Sulfated glycoprotein 1 OS=Rattus norvegicus GN=Psap PE=1 SV=1
sp|P70645|BLMH_RAT	Bleomycin hydrolase OS=Rattus norvegicus GN=Blmh PE=1 SV=1
sp|P25235|RPN2_RAT	Dolichyl-diphosphooligosaccharide--protein glycosyltransferase subunit 2 OS=Rattus norvegicus GN=Rpn2 PE=2 SV=2
sp|Q6P7C7|GPNMB_RAT	Transmembrane glycoprotein NMB OS=Rattus norvegicus GN=Gpnmb PE=2 SV=1
sp|Q9ESW0|DDB1_RAT	DNA damage-binding protein 1 OS=Rattus norvegicus GN=Ddb1 PE=2 SV=1
sp|Q64537|CPNS1_RAT	Calpain small subunit 1 OS=Rattus norvegicus GN=Capns1 PE=1 SV=3
sp|P61589|RHOA_RAT	Transforming protein RhoA OS=Rattus norvegicus GN=Rhoa PE=2 SV=1
sp|P30009|MARCS_RAT	Myristoylated alanine-rich C-kinase substrate OS=Rattus norvegicus GN=Marcks PE=1 SV=2
sp|P85515|ACTZ_RAT	Alpha-centractin OS=Rattus norvegicus GN=Actr1a PE=1 SV=1
sp|Q80Z29|NAMPT_RAT	Nicotinamide phosphoribosyltransferase OS=Rattus norvegicus GN=Nampt PE=1 SV=1
sp|Q7M0E3|DEST_RAT	Destrin OS=Rattus norvegicus GN=Dstn PE=1 SV=3
sp|P51577|P2RX4_RAT	P2X purinoceptor 4 OS=Rattus norvegicus GN=P2rx4 PE=1 SV=1
sp|P14841|CYTC_RAT	Cystatin-C OS=Rattus norvegicus GN=Cst3 PE=1 SV=2
sp|Q6B345|S10AB_RAT	Protein S100-A11 OS=Rattus norvegicus GN=S100a11 PE=3 SV=1
sp|Q4KLF8|ARPC5_RAT	Actin-related protein 2/3 complex subunit 5 OS=Rattus norvegicus GN=Arpc5 PE=1 SV=3
sp|P27926|HXK3_RAT	Hexokinase-3 OS=Rattus norvegicus GN=Hk3 PE=2 SV=1
sp|P62138|PP1A_RAT	Serine/threonine-protein phosphatase PP1-alpha catalytic subunit OS=Rattus norvegicus GN=Ppp1ca PE=1 SV=1
sp|P62142|PP1B_RAT	Serine/threonine-protein phosphatase PP1-beta catalytic subunit OS=Rattus norvegicus GN=Ppp1cb PE=1 SV=3
sp|P63088|PP1G_RAT	Serine/threonine-protein phosphatase PP1-gamma catalytic subunit OS=Rattus norvegicus GN=Ppp1cc PE=1 SV=1
sp|P85972|VINC_RAT	Vinculin OS=Rattus norvegicus GN=Vcl PE=1 SV=1
sp|P15178|SYDC_RAT	Aspartyl-tRNA synthetase, cytoplasmic OS=Rattus norvegicus GN=Dars PE=2 SV=1
sp|P62944|AP2B1_RAT	AP-2 complex subunit beta-1 OS=Rattus norvegicus GN=Ap2b1 PE=2 SV=1
sp|P15429|ENOB_RAT	Beta-enolase OS=Rattus norvegicus GN=Eno3 PE=1 SV=3
sp|P68101|IF2A_RAT	Eukaryotic translation initiation factor 2 subunit 1 OS=Rattus norvegicus GN=Eif2s1 PE=1 SV=2
sp|P29826|HB2B_RAT	RT1 class II histocompatibility antigen, B-1 beta chain OS=Rattus norvegicus PE=2 SV=1
sp|O89049|TRXR1_RAT	Thioredoxin reductase 1, cytoplasmic OS=Rattus norvegicus GN=Txnrd1 PE=1 SV=4
sp|P06685|AT1A1_RAT	Sodium/potassium-transporting ATPase subunit alpha-1 OS=Rattus norvegicus GN=Atp1a1 PE=1 SV=1
sp|P68255|1433T_RAT	14-3-3 protein theta OS=Rattus norvegicus GN=Ywhaq PE=1 SV=1
sp|Q5U2Z3|NP1L4_RAT	Nucleosome assembly protein 1-like 4 OS=Rattus norvegicus GN=Nap1l4 PE=2 SV=1
sp|P35281|RAB10_RAT	Ras-related protein Rab-10 OS=Rattus norvegicus GN=Rab10 PE=2 SV=1
sp|P15978|HA11_RAT	Class I histocompatibility antigen, Non-RT1.A alpha-1 chain OS=Rattus norvegicus GN=RT1-Aw2 PE=1 SV=1
sp|Q68FR8|TBA3_RAT	Tubulin alpha-3 chain OS=Rattus norvegicus GN=Tuba3a PE=2 SV=1
sp|Q6NYB7|RAB1A_RAT	Ras-related protein Rab-1A OS=Rattus norvegicus GN=Rab1A PE=2 SV=3
sp|P50398|GDIA_RAT	Rab GDP dissociation inhibitor alpha OS=Rattus norvegicus GN=Gdi1 PE=1 SV=1
sp|P97840|LEG9_RAT	Galectin-9 OS=Rattus norvegicus GN=Lgals9 PE=2 SV=2
sp|P02600|MLE1_RAT	Myosin light chain 1, skeletal muscle isoform OS=Rattus norvegicus GN=Myl1 PE=1 SV=2
sp|P21807|PERI_RAT	Peripherin OS=Rattus norvegicus GN=Prph PE=1 SV=1
sp|P62824|RAB3C_RAT	Ras-related protein Rab-3C OS=Rattus norvegicus GN=Rab3c PE=1 SV=1
sp|P19629|LDHC_RAT	L-lactate dehydrogenase C chain OS=Rattus norvegicus GN=Ldhc PE=1 SV=3
sp|Q4FZU2|K2C6A_RAT	Keratin, type II cytoskeletal 6A OS=Rattus norvegicus GN=Krt6a PE=1 SV=1

## Sheet: pup-derived DC only - Table 1
Accession	Protein Name
sp|Q9EPH8|PABP1_RAT	Polyadenylate-binding protein 1 OS=Rattus norvegicus GN=Pabpc1 PE=2 SV=1
sp|Q04462|SYVC_RAT	Valyl-tRNA synthetase OS=Rattus norvegicus GN=Vars PE=2 SV=2
sp|P13383|NUCL_RAT	Nucleolin OS=Rattus norvegicus GN=Ncl PE=1 SV=3
sp|P63324|RS12_RAT	40S ribosomal protein S12 OS=Rattus norvegicus GN=Rps12 PE=1 SV=2
sp|P62718|RL18A_RAT	60S ribosomal protein L18a OS=Rattus norvegicus GN=Rpl18a PE=2 SV=1
sp|P04644|RS17_RAT	40S ribosomal protein S17 OS=Rattus norvegicus GN=Rps17 PE=2 SV=3
sp|P13471|RS14_RAT	40S ribosomal protein S14 OS=Rattus norvegicus GN=Rps14 PE=2 SV=3
sp|P07335|KCRB_RAT	Creatine kinase B-type OS=Rattus norvegicus GN=Ckb PE=1 SV=2
sp|P12001|RL18_RAT	60S ribosomal protein L18 OS=Rattus norvegicus GN=Rpl18 PE=2 SV=2
sp|P62246|RS15A_RAT	40S ribosomal protein S15a OS=Rattus norvegicus GN=Rps15a PE=1 SV=2
sp|P81718|PTN6_RAT	Tyrosine-protein phosphatase non-receptor type 6 OS=Rattus norvegicus GN=Ptpn6 PE=1 SV=1
sp|Q5M9G3|CAPR1_RAT	Caprin-1 OS=Rattus norvegicus GN=Caprin1 PE=1 SV=2
sp|P62198|PRS8_RAT	26S protease regulatory subunit 8 OS=Rattus norvegicus GN=Psmc5 PE=1 SV=1
sp|Q2PQA9|KINH_RAT	Kinesin-1 heavy chain OS=Rattus norvegicus GN=Kif5b PE=2 SV=1
sp|Q505J8|SYFA_RAT	Phenylalanyl-tRNA synthetase alpha chain OS=Rattus norvegicus GN=Farsa PE=1 SV=1
sp|P17077|RL9_RAT	60S ribosomal protein L9 OS=Rattus norvegicus GN=Rpl9 PE=1 SV=1
sp|P10760|SAHH_RAT	Adenosylhomocysteinase OS=Rattus norvegicus GN=Ahcy PE=1 SV=3
sp|Q794E4|HNRPF_RAT	Heterogeneous nuclear ribonucleoprotein F OS=Rattus norvegicus GN=Hnrnpf PE=1 SV=3
sp|P40112|PSB3_RAT	Proteasome subunit beta type-3 OS=Rattus norvegicus GN=Psmb3 PE=1 SV=1
sp|P62271|RS18_RAT	40S ribosomal protein S18 OS=Rattus norvegicus GN=Rps18 PE=1 SV=3
sp|P62278|RS13_RAT	40S ribosomal protein S13 OS=Rattus norvegicus GN=Rps13 PE=2 SV=2
sp|Q32PX2|MCA2_RAT	Multisynthetase complex auxiliary component p38 OS=Rattus norvegicus GN=Jtv1 PE=2 SV=1
sp|P20280|RL21_RAT	60S ribosomal protein L21 OS=Rattus norvegicus GN=Rpl21 PE=1 SV=3
sp|P35704|PRDX2_RAT	Peroxiredoxin-2 OS=Rattus norvegicus GN=Prdx2 PE=1 SV=3
sp|Q63347|PRS7_RAT	26S protease regulatory subunit 7 OS=Rattus norvegicus GN=Psmc2 PE=1 SV=3
sp|P47198|RL22_RAT	60S ribosomal protein L22 OS=Rattus norvegicus GN=Rpl22 PE=2 SV=2
sp|P17078|RL35_RAT	60S ribosomal protein L35 OS=Rattus norvegicus GN=Rpl35 PE=1 SV=3
sp|P61354|RL27_RAT	60S ribosomal protein L27 OS=Rattus norvegicus GN=Rpl27 PE=2 SV=2
sp|Q66HA8|HS105_RAT	Heat shock protein 105 kDa OS=Rattus norvegicus GN=Hsph1 PE=1 SV=1
sp|P35427|RL13A_RAT	60S ribosomal protein L13a OS=Rattus norvegicus GN=Rpl13a PE=1 SV=2
sp|Q64560|TPP2_RAT	Tripeptidyl-peptidase 2 OS=Rattus norvegicus GN=Tpp2 PE=2 SV=3
sp|Q5M7V8|TR150_RAT	Thyroid hormone receptor-associated protein 3 OS=Rattus norvegicus GN=Thrap3 PE=1 SV=1
sp|P04646|RL35A_RAT	60S ribosomal protein L35a OS=Rattus norvegicus GN=Rpl35a PE=3 SV=1
sp|P17702|RL28_RAT	60S ribosomal protein L28 OS=Rattus norvegicus GN=Rpl28 PE=1 SV=4
sp|P27653|C1TC_RAT	C-1-tetrahydrofolate synthase, cytoplasmic OS=Rattus norvegicus GN=Mthfd1 PE=1 SV=3
sp|P62832|RL23_RAT	60S ribosomal protein L23 OS=Rattus norvegicus GN=Rpl23 PE=2 SV=1
sp|Q63638|SPEG_RAT	Striated muscle-specific serine/threonine protein kinase OS=Rattus norvegicus GN=Speg PE=2 SV=2
sp|P83732|RL24_RAT	60S ribosomal protein L24 OS=Rattus norvegicus GN=Rpl24 PE=1 SV=1
sp|Q63570|PRS6B_RAT	26S protease regulatory subunit 6B OS=Rattus norvegicus GN=Psmc4 PE=1 SV=1
sp|P62914|RL11_RAT	60S ribosomal protein L11 OS=Rattus norvegicus GN=Rpl11 PE=1 SV=2
sp|P60892|PRPS1_RAT	Ribose-phosphate pyrophosphokinase 1 OS=Rattus norvegicus GN=Prps1 PE=1 SV=2
sp|P62850|RS24_RAT	40S ribosomal protein S24 OS=Rattus norvegicus GN=Rps24 PE=2 SV=1
sp|P61515|RL37A_RAT	60S ribosomal protein L37a OS=Rattus norvegicus GN=Rpl37a PE=1 SV=2
sp|Q641Y8|DDX1_RAT	ATP-dependent RNA helicase DDX1 OS=Rattus norvegicus GN=Ddx1 PE=2 SV=1
sp|Q7TQ20|DNJC2_RAT	DnaJ homolog subfamily C member 2 OS=Rattus norvegicus GN=Dnajc2 PE=2 SV=1
sp|B0BNA7|EIF3I_RAT	Eukaryotic translation initiation factor 3 subunit I OS=Rattus norvegicus GN=Eif3i PE=2 SV=1
sp|Q63081|PDIA6_RAT	Protein disulfide-isomerase A6 OS=Rattus norvegicus GN=Pdia6 PE=1 SV=2
sp|O88797|DAB2_RAT	Disabled homolog 2 OS=Rattus norvegicus GN=Dab2 PE=1 SV=1
sp|P51583|PUR6_RAT	Multifunctional protein ADE2 OS=Rattus norvegicus GN=Paics PE=2 SV=3
sp|Q63507|RL14_RAT	60S ribosomal protein L14 OS=Rattus norvegicus GN=Rpl14 PE=1 SV=3
sp|P62856|RS26_RAT	40S ribosomal protein S26 OS=Rattus norvegicus GN=Rps26 PE=3 SV=3
sp|P60123|RUVB1_RAT	RuvB-like 1 OS=Rattus norvegicus GN=Ruvbl1 PE=1 SV=1
sp|Q8K1Q0|NMT1_RAT	Glycylpeptide N-tetradecanoyltransferase 1 OS=Rattus norvegicus GN=Nmt1 PE=2 SV=1
sp|P62859|RS28_RAT	40S ribosomal protein S28 OS=Rattus norvegicus GN=Rps28 PE=1 SV=1
sp|P62752|RL23A_RAT	60S ribosomal protein L23a OS=Rattus norvegicus GN=Rpl23a PE=2 SV=1
sp|O35824|DNJA2_RAT	DnaJ homolog subfamily A member 2 OS=Rattus norvegicus GN=Dnaja2 PE=2 SV=1
sp|Q62764|DBPA_RAT	DNA-binding protein A OS=Rattus norvegicus GN=Csda PE=2 SV=1
sp|P62260|1433E_RAT	14-3-3 protein epsilon OS=Rattus norvegicus GN=Ywhae PE=1 SV=1
sp|P62268|RS23_RAT	40S ribosomal protein S23 OS=Rattus norvegicus GN=Rps23 PE=2 SV=3
sp|Q6AY09|HNRH2_RAT	Heterogeneous nuclear ribonucleoprotein H2 OS=Rattus norvegicus GN=Hnrnph2 PE=1 SV=1
sp|P62893|RL39_RAT	60S ribosomal protein L39 OS=Rattus norvegicus GN=Rpl39 PE=1 SV=2
sp|P16409|MYL3_RAT	Myosin light chain 3 OS=Rattus norvegicus GN=Myl3 PE=1 SV=2
sp|P09812|PYGM_RAT	Glycogen phosphorylase, muscle form OS=Rattus norvegicus GN=Pygm PE=2 SV=5
sp|P43138|APEX1_RAT	DNA-(apurinic or apyrimidinic site) lyase OS=Rattus norvegicus GN=Apex1 PE=2 SV=2
sp|P14659|HSP72_RAT	Heat shock-related 70 kDa protein 2 OS=Rattus norvegicus GN=Hspa2 PE=2 SV=2
sp|Q6IMF3|K2C1_RAT	Keratin, type II cytoskeletal 1 OS=Rattus norvegicus GN=Krt1 PE=2 SV=1
sp|Q6IG01|K2C1B_RAT	Keratin, type II cytoskeletal 1b OS=Rattus norvegicus GN=Krt77 PE=2 SV=1
sp|P07323|ENOG_RAT	Gamma-enolase OS=Rattus norvegicus GN=Eno2 PE=1 SV=2
